# Supplementary material for: Midodrine hydro­chloride Form A, C12H19N2O4+·Cl−
Source: Acta Crystallogr E Crystallogr Commun. 2026 May 15;82(Pt 6):645–50. doi: 10.1107/S2056989026004810 (PMC13239003; doi:10.1107/S2056989026004810)
Supplement: Supplementary file 1 [file e-82-00645-sup1.cif]

##############################################################################
#                                                                            #
# This CIF contains the data in a paper accepted for publication in          #
# Acta Crystallographica Section E. It conforms to the requirements of       #
# Notes for Authors for Acta Crystallographica Section E, and has been       #
# peer reviewed under the auspices of the IUCr Commission on Journals.       #
#                                                                            #
# Full details of the Crystallographic Information File format               #
# are given in the paper "The Crystallographic Information File (CIF):       #
# a New Standard Archive File for Crystallography" by S. R. Hall, F. H.      #
# Allen and I. D. Brown [Acta Cryst. (1991), A47, 655-685].                  #
#                                                                            #
# The current version of the core CIF dictionary is obtainable from          #
# ftp://ftp.iucr.org/pub/cif_core.dic.                                       #
#                                                                            #
# Software is freely available for graphical display of the structure(s)     #
# in this CIF. For information consult the CIF software page                 #
# http://www.iucr.org/resources/cif/software.                                #
#                                                                            #
# This file may be used for bona fide research purposes within the           #
# scientific community so long as proper attribution is given to the journal # 
# article from which it was obtained.                                        #
#                                                                            #
##############################################################################
data_midodrine
_audit_creation_method     "created in GSAS-II"
_journal_date_recd_electronic     2026-04-23
_journal_date_accepted     2026-05-08
_journal_name_full     'Acta Crystallographica, Section E'
_journal_year     2026
_journal_volume     82
_journal_issue      1
_journal_page_first     0
_journal_page_last     0
_journal_paper_category     GO
_journal_paper_doi     10.1107/S2056989026004810
_journal_coeditor_code     OI2037
_publ_contact_author_name     'Jim Kaduk'
_publ_contact_author_address
;
North Central College
Department of Chemistry
131 S. Loomis St.
Naperville IL 60540 USA
;
_publ_contact_author_email     kaduk@polycrystallography.com
_publ_contact_author_fax     ?
_publ_contact_author_phone     1-630-605-0274
_publ_section_title
;
Midodrine hydrochloride Form A, C~12~H~19~N~2~O~4~^+^\\cdotCl^-^
;
loop_
    _publ_author_name
    _publ_author_footnote
    _publ_author_address
    'Salazar, Jacob K.' .
;
North Central College
Department of Chemistry
131 S. Loomis St.
Naperville, IL 60540, USA
;
    'Kaduk, James A.' .
;
North Central College
Department of Physics
131 S. Loomis St.
Naperville, IL 60540, USA
Illinois Institute of Technology
Department of Chemistry
3101 S. Dearborn St.
Chicago, IL 60616, USA
;
    'Dosen, Anja' .
;
ICDD
12 Campus Blvd.
Newtown Square, PA 19073-3273, USA
;
    'Blanton, Thomas N.' .
;
ICDD
12 Campus Blvd.
Newtown Square, PA 19073-3273, USA
;
_publ_section_synopsis
;
The crystal structure of midodrine hydrochloride Form A has been solved and
refined using synchrotron X-ray powder diffraction data, and optimized using
density functional theory techniques.
;
_pd_block_id     2026-04-03T08:14|midodrine_c|noname|APS11BM
_chemical_name_systematic
;
{[2-(2,5-Dimethoxyphenyl)-2-hydroxyethyl]carbamoyl}methanaminium chloride
;
_chemical_name_common
;
Midodrine hydrochloride Form A
;
_chemical_formula_moiety     'C12 H19 N2 O4 +, Cl -'
_chemical_formula_sum     "C12 H19 Cl N2 O4"
_chemical_formula_iupac     'C12 H19 N2 O4 +, Cl -'
_chemical_formula_weight     290.75
_symmetry_cell_setting     monoclinic
_space_group_name_H-M_alt     "P 21/c"
_space_group_name_Hall     "-P 2ybc"
loop_
    _space_group_symop_id
    _space_group_symop_operation_xyz
    1 x,y,z
    2 -x,1/2+y,1/2-z
    3 -x,-y,-z
    4 x,1/2-y,1/2+z
_cell_length_a     5.17893(2)
_cell_length_b     8.25455(3)
_cell_length_c     32.95227(15)
_cell_angle_alpha     90
_cell_angle_beta     87.2465(3)
_cell_angle_gamma     90
_cell_volume     1407.075(10)
_cell_formula_units_Z     4
_cell_measurement_temperature     295
_exptl_crystal_density_diffrn     1.3725
_exptl_absorpt_coefficient_mu     0.031
_diffrn_ambient_temperature     295
_diffrn_radiation_type     synchrotron
_diffrn_radiation_wavelength     0.46873
_diffrn_measurement_device_type     '11-BM, APS'
_diffrn_radiation_probe     x-ray
loop_
    _refln_index_h
    _refln_index_k
    _refln_index_l
    _refln_F_squared_meas
    _refln_F_squared_calc
    _refln_phase_calc
    _refln_d_spacing
    _gsas_i100_meas
    0 0 2 1331.8409 1268.9456 0.0 16.45711 35.11
    0 0 4 187.4543 142.7930 180.0 8.22856 1.24
    0 1 1 111.7202 88.9067 180.0 8.00659 1.79
    0 1 2 2821.1899 2919.1141 0.0 7.37842 37.06
    0 1 3 1070.5629 1045.0205 -180.0 6.59613 10.81
    0 1 4 3829.7657 3841.5405 180.0 5.82763 29.13
    0 0 6 1634.3101 1510.5055 0.0 5.48570 4.80
    1 0 0 490.0371 511.1325 0.0 5.17295 1.68
    0 1 5 2300.5873 2378.5144 0.0 5.14666 13.27
    1 0 2 1090.6452 1205.6318 180.0 5.00415 3.37
    1 0 -2 29.6817 40.9149 180.0 4.86845 0.09
    0 1 6 423.8192 369.3461 -180.0 4.56880 1.88
    1 0 4 5115.1777 4898.7888 180.0 4.47743 11.99
    1 1 0 3952.1216 3951.2667 180.0 4.38334 19.38
    1 1 1 39.3699 38.4765 -180.0 4.36831 0.19
    1 1 -1 117.5206 139.9863 0.0 4.32202 0.56
    1 0 -4 6169.4653 6303.0122 180.0 4.28761 13.85
    1 1 2 9872.7468 9931.6744 0.0 4.27922 44.95
    1 1 -2 2806.6569 2792.2417 180.0 4.19343 12.54
    1 1 3 4346.9478 4323.6206 0.0 4.12882 18.05
    0 2 0 568.5736 565.5456 0.0 4.12727 1.23
    0 0 8 19095.7008 18624.1975 180.0 4.11428 31.58
    0 2 1 1544.3982 1552.9400 180.0 4.09520 6.54
    0 1 7 51.4265 49.5466 180.0 4.08567 0.18
    1 1 -3 8064.3562 8138.7675 180.0 4.01459 32.59
    0 2 2 552.6184 541.3142 180.0 4.00330 2.21
    1 1 4 2674.4362 2620.6369 180.0 3.93573 9.87
    0 2 3 172.3253 165.2580 0.0 3.86298 0.63
    1 0 6 3084.5606 2992.4718 180.0 3.85717 5.11
    1 1 -4 437.4147 398.1721 180.0 3.80494 1.56
    1 1 5 31026.8038 30809.3136 0.0 3.71901 100.00
    0 2 4 186.8868 194.4174 180.0 3.68921 0.61
    0 1 8 1340.1089 1361.9852 180.0 3.68224 3.76
    1 0 -6 11314.4385 11241.4775 180.0 3.67642 17.81
    1 1 -5 1109.0727 1060.5160 -180.0 3.58185 3.43
    0 2 5 2693.3810 2524.2089 0.0 3.49681 7.81
    1 1 6 5530.1653 5164.3513 180.0 3.49448 15.41
    1 1 -6 1309.6578 1146.0533 -180.0 3.35838 3.49
    0 1 9 1390.0156 1293.7512 180.0 3.34367 3.19
    1 0 8 942.0657 929.1966 0.0 3.29813 1.10
    0 2 6 3733.3242 3679.6126 -180.0 3.29806 9.44
    0 0 10 277.2242 264.9572 180.0 3.29142 0.29
    1 1 7 3143.8341 3219.0709 -180.0 3.27339 7.54
    1 2 0 719.0415 693.8520 -180.0 3.22623 1.91
    1 2 1 18628.3654 18337.2077 -0.0 3.22022 48.91
    1 2 -1 3.2535 3.2643 0.0 3.20154 0.01
    1 2 2 246.6691 271.2683 180.0 3.18403 0.63
    1 2 -2 0.0261 0.0236 -180.0 3.14821 0.00
    1 0 -8 179.3251 164.1697 0.0 3.14720 0.20
    1 1 -7 365.5806 348.4179 180.0 3.14306 0.84
    1 2 3 32.1439 22.3061 -180.0 3.12059 0.08
    0 2 7 1019.6822 939.7494 180.0 3.10184 2.24
    1 2 -3 1580.9619 1497.5874 0.0 3.07039 3.76
    1 1 8 18.9099 18.5912 0.0 3.06270 0.04
    0 1 10 289.2584 325.0307 0.0 3.05733 0.55
    1 2 4 9194.8457 9369.2087 0.0 3.03467 20.71
    1 2 -4 3160.5541 3204.5310 180.0 2.97349 6.96
    1 1 -8 1.2163 1.2278 -0.0 2.94071 0.00
    1 2 5 3199.9393 3118.3924 180.0 2.93193 6.63
    0 2 8 5476.9186 5448.3596 180.0 2.91382 10.45
    1 1 9 28.1257 33.9528 180.0 2.86610 0.05
    1 2 -5 1.9190 2.7019 180.0 2.86331 0.00
    1 0 10 0.0070 0.0120 180.0 2.83942 0.00
    1 2 6 2595.3707 2669.4955 0.0 2.81808 4.89
    0 1 11 487.9762 512.9343 180.0 2.81308 0.78
    1 1 -9 330.9162 457.2742 180.0 2.75352 0.56
    1 2 -6 6.1650 7.2106 180.0 2.74523 0.01
    0 0 12 3.4197 3.8399 0.0 2.74285 0.00
    0 3 1 80.4088 90.7666 0.0 2.74195 0.15
    0 2 9 1571.2520 1655.6850 0.0 2.73718 2.61
    1 0 -10 2019.8754 2109.9413 0.0 2.71844 1.62
    0 3 2 4157.1716 4314.2794 180.0 2.71385 7.72
    1 2 7 620.1066 678.9703 0.0 2.69822 1.05
    1 1 10 3657.3104 3853.2068 180.0 2.68501 5.65
    0 3 3 663.1592 750.3580 0.0 2.66886 1.18
    1 2 -7 628.7980 724.2733 180.0 2.62382 1.03
    0 3 4 11057.4057 11084.9287 180.0 2.60949 18.67
    0 1 12 142.0196 134.1150 -0.0 2.60292 0.19
    2 0 0 33.0694 35.3445 0.0 2.58648 0.03
    1 1 -10 480.7926 459.2630 180.0 2.58203 0.71
    1 2 8 4040.1298 3859.3029 0.0 2.57653 6.17
    2 0 2 2642.4266 2648.4673 180.0 2.57415 2.22
    0 2 10 1495.0992 1504.5553 180.0 2.57333 2.16
    0 3 5 83.3248 87.8186 -180.0 2.53867 0.13
    2 0 -2 1482.5861 1592.2414 0.0 2.53649 1.23
    1 1 11 3362.5879 3374.4899 180.0 2.51952 4.53
    1 2 -8 929.5291 985.2103 0.0 2.50262 1.37
    2 0 4 2641.9498 2834.0960 180.0 2.50208 2.05
    1 0 12 525.3202 540.4605 180.0 2.47295 0.33
    2 1 1 1867.8323 1893.0841 180.0 2.46970 2.91
    2 1 0 88.5601 89.5763 0.0 2.46815 0.14
    0 3 6 3672.4664 3642.2410 180.0 2.45947 5.38
    2 1 2 874.2320 878.2838 0.0 2.45743 1.34
    1 2 9 7830.8627 7902.7668 180.0 2.45615 10.72
    2 1 -1 3908.7832 3963.9593 180.0 2.45287 6.04
    2 0 -4 1076.7341 1138.8140 0.0 2.43423 0.81
    2 1 3 125.3911 129.9545 180.0 2.43196 0.19
    1 3 0 445.2510 443.6799 0.0 2.42925 0.67
    1 3 1 1752.8888 1714.0057 0.0 2.42668 2.62
    1 1 -11 292.1254 282.4018 180.0 2.42575 0.38
    2 1 -2 136.4511 135.3789 180.0 2.42460 0.21
    0 2 11 50.1211 50.7422 180.0 2.42254 0.06
    0 1 13 1290.3962 1329.5518 0.0 2.42056 1.52
    1 3 -1 189.0197 189.6907 0.0 2.41866 0.28
    1 3 2 5.5774 6.3842 -0.0 2.41108 0.01
    1 3 -2 1899.3116 1932.5492 0.0 2.39541 2.77
    2 1 4 878.0410 891.2155 0.0 2.39449 1.25
    2 1 -3 286.3341 268.2120 180.0 2.38468 0.42
    1 2 -9 1300.0323 1201.3518 180.0 2.38419 1.71
    2 0 6 85.5392 80.1888 0.0 2.38407 0.06
    1 3 3 594.3707 555.3090 -0.0 2.38318 0.85
    1 0 -12 3860.0752 3841.2126 0.0 2.37649 2.32
    0 3 7 668.2566 641.3194 180.0 2.37479 0.90
    1 1 12 1927.9344 1780.4117 180.0 2.36892 2.27
    1 3 -3 1557.2502 1625.9631 180.0 2.36059 2.20
    0 0 14 1336.0864 1293.6407 0.0 2.35102 0.73
    2 1 5 95.6449 96.8956 0.0 2.34668 0.13
    1 3 4 349.8694 359.6819 0.0 2.34424 0.48
    1 2 10 230.9238 236.4245 0.0 2.33930 0.28
    2 1 -4 2018.6242 2110.2332 180.0 2.33482 2.80
    1 3 -4 1.1966 1.6800 0.0 2.31570 0.00
    2 0 -6 471.9690 466.4008 180.0 2.29729 0.31
    1 3 5 97.7714 93.0794 0.0 2.29590 0.13
    2 1 6 570.6093 523.1693 0.0 2.29045 0.73
    0 3 8 250.2861 232.9563 180.0 2.28717 0.31
    0 2 12 4442.2812 4207.7205 180.0 2.28440 4.96
    1 1 -12 1020.9081 967.8966 0.0 2.28373 1.15
    2 1 -5 327.7318 343.1729 0.0 2.27699 0.43
    1 2 -10 2176.7751 2185.7917 0.0 2.27024 2.57
    1 3 -5 586.0062 612.5423 0.0 2.26250 0.75
    0 1 14 1017.5746 1099.6323 -0.0 2.26109 1.04
    1 3 6 481.6741 482.9923 0.0 2.23999 0.59
    2 0 8 1139.9338 1129.6675 0.0 2.23872 0.67
    1 1 13 5769.2306 5948.4922 180.0 2.23212 6.00
    2 1 7 1008.4687 1002.0361 0.0 2.22781 1.20
    1 2 11 1426.8107 1399.3825 180.0 2.22741 1.57
    2 1 -6 267.8802 332.9475 180.0 2.21318 0.33
    1 3 -6 198.4109 216.9699 -180.0 2.20288 0.24
    0 3 9 312.1353 326.6846 -180.0 2.19871 0.35
    2 2 1 247.9373 253.3282 0.0 2.19276 0.30
    2 2 0 594.8856 601.9736 180.0 2.19167 0.73
    2 2 2 3741.0980 3758.1705 180.0 2.18416 4.53
    2 2 -1 0.6237 0.6441 0.0 2.18095 0.00
    1 0 14 1088.7361 1133.5328 0.0 2.18015 0.53
    1 3 7 71.9055 76.4171 180.0 2.17837 0.08
    2 2 3 47.4752 55.7197 0.0 2.16622 0.06
    1 2 -11 94.7902 105.8996 -0.0 2.16182 0.10
    2 2 -2 47.9232 52.5589 180.0 2.16101 0.06
    2 1 8 123.1169 134.2018 180.0 2.16066 0.14
    0 2 13 1358.0831 1410.8446 -180.0 2.15815 1.34
    1 1 -13 2679.8361 2757.6344 0.0 2.15475 2.67
    2 1 -7 3825.5379 3866.2349 0.0 2.14528 4.37
    2 0 -8 5372.0150 5484.0984 0.0 2.14381 3.02
    2 2 4 3828.3956 3938.3608 0.0 2.13961 4.38
    1 3 -7 119.9652 124.0160 180.0 2.13865 0.13
    2 2 -3 678.1193 732.4318 180.0 2.13260 0.79
    1 2 12 878.3335 894.0826 180.0 2.12131 0.87
    0 1 15 1406.8045 1437.6918 0.0 2.12063 1.27
    1 3 8 1566.3766 1638.4073 0.0 2.11280 1.67
    0 3 10 2868.8557 3016.5308 0.0 2.11104 2.95
    1 1 14 401.3073 412.0492 -0.0 2.10787 0.37
    2 2 5 459.1928 466.1398 0.0 2.10529 0.50
    1 0 -14 1387.0089 1483.2081 0.0 2.10263 0.64
    2 2 -4 2.5906 2.5734 0.0 2.09672 0.00
    2 1 9 255.2700 236.0161 0.0 2.09076 0.26
    2 0 10 2493.0280 2334.3325 0.0 2.08288 1.25
    2 1 -8 231.5227 236.2638 180.0 2.07497 0.24
    1 3 -8 13.2196 13.5022 180.0 2.07147 0.01
    2 2 6 37.2795 35.6702 0.0 2.06441 0.04
    0 4 0 418.9357 401.5609 0.0 2.06364 0.23
    0 4 1 70.9867 70.1746 180.0 2.05959 0.08
    1 2 -12 3360.8207 3331.5123 0.0 2.05948 3.19
    0 0 16 2809.2487 2816.0176 0.0 2.05714 1.17
    2 2 -5 1168.7299 1123.9850 180.0 2.05454 1.25
    0 4 2 940.7138 877.1721 0.0 2.04760 1.00
    1 3 9 259.7671 250.5476 -180.0 2.04489 0.26
    0 2 14 805.2356 759.0454 180.0 2.04283 0.71
    1 1 -14 2014.9093 1863.1131 0.0 2.03756 1.78
    0 4 3 12.2648 10.6409 0.0 2.02807 0.01
    0 3 11 438.8263 393.5492 0.0 2.02537 0.41
    1 2 13 86.6127 87.3080 0.0 2.02139 0.08
    2 1 10 129.0005 132.5580 0.0 2.01958 0.12
    2 2 7 605.7640 633.7529 0.0 2.01819 0.60
    2 2 -6 58.2584 52.9327 180.0 2.00729 0.06
    2 1 -9 3237.4544 3048.0575 0.0 2.00368 3.15
    1 3 -9 29.1318 27.4487 0.0 2.00279 0.03
    0 4 4 328.4659 303.9134 0.0 2.00165 0.33
    0 1 16 294.1152 246.1029 -0.0 1.99609 0.23
    1 1 15 4.7155 3.8397 180.0 1.99493 0.00
    2 0 -10 611.2114 561.0570 180.0 1.98782 0.29
    1 3 10 317.2715 262.8152 0.0 1.97596 0.29
    0 4 5 646.7040 662.3064 180.0 1.96915 0.62
    2 2 8 59.7708 59.2990 0.0 1.96786 0.06
    1 2 -13 1355.8207 1213.2946 0.0 1.96339 1.16
    2 2 -7 698.0229 592.3443 180.0 1.95622 0.67
    2 1 11 584.0389 509.8419 0.0 1.94834 0.51
    1 0 16 3070.2196 2906.9677 180.0 1.94387 1.18
    0 3 12 2507.9405 2366.6419 0.0 1.94254 2.14
    0 2 15 2738.2991 2616.2187 0.0 1.93748 2.16
    1 3 -10 3461.5991 3167.6073 180.0 1.93382 3.06
    2 1 -10 960.5424 867.5091 180.0 1.93258 0.86
    0 4 6 76.4611 68.9994 -180.0 1.93149 0.07
    1 1 -15 2.3055 2.0494 -0.0 1.93095 0.00
    2 0 12 224.9345 212.3185 0.0 1.92858 0.09
    1 2 14 173.0712 167.0216 180.0 1.92773 0.14
    1 4 0 815.2896 784.2935 0.0 1.91675 0.76
    1 4 1 3362.7259 3255.8296 0.0 1.91548 3.14
    2 2 9 265.6270 256.8397 180.0 1.91461 0.23
    1 4 -1 439.8770 411.8734 -0.0 1.91153 0.41
    1 4 2 615.4724 579.5362 180.0 1.90778 0.57
    1 3 11 27.2597 25.4936 -180.0 1.90713 0.02
    2 2 -8 103.6420 94.8395 0.0 1.90247 0.09
    1 4 -2 1361.5384 1224.1059 -180.0 1.89999 1.25
    1 4 3 161.7732 158.5857 180.0 1.89387 0.15
    1 1 16 227.2608 230.8047 180.0 1.89211 0.17
    0 4 7 280.1712 288.3087 180.0 1.88966 0.25
    2 3 1 2484.9967 2501.6157 180.0 1.88525 2.25
    0 1 17 1.5529 1.5724 0.0 1.88497 0.00
    2 3 0 64.9259 65.0127 0.0 1.88456 0.06
    1 4 -3 68.8213 66.8825 0.0 1.88248 0.06
    1 0 -16 970.3310 905.4235 0.0 1.88076 0.36
    2 3 2 1675.2024 1569.8587 180.0 1.87978 1.50
    2 1 12 508.3559 477.0865 0.0 1.87801 0.41
    2 3 -1 574.0004 538.9462 180.0 1.87773 0.52
    1 4 4 524.5799 486.8176 180.0 1.87415 0.46
    1 2 -14 1.6959 1.5542 -0.0 1.87351 0.00
    2 3 3 52.7558 52.5698 0.0 1.86830 0.05
    1 3 -11 466.7798 466.5910 0.0 1.86548 0.38
    2 3 -2 1702.2364 1697.0732 180.0 1.86496 1.52
    0 3 13 2.5472 2.5354 180.0 1.86312 0.00
    2 1 -11 143.7375 142.2519 0.0 1.86254 0.12
    2 2 10 710.5732 665.9485 -0.0 1.85950 0.58
    1 4 -4 541.5380 507.5028 -180.0 1.85947 0.47
    2 3 4 74.4205 74.2088 180.0 1.85115 0.06
    1 4 5 114.2823 115.8143 180.0 1.84918 0.10
    2 2 -9 868.1987 853.0219 0.0 1.84707 0.72
    2 3 -3 1483.9881 1450.3705 180.0 1.84661 1.29
    0 4 8 397.3698 382.3117 0.0 1.84461 0.33
    0 2 16 681.3003 622.9543 0.0 1.84112 0.48
    1 2 15 1730.6047 1562.8202 0.0 1.84021 1.25
    1 3 12 15.1183 13.3790 180.0 1.83926 0.01
    2 0 -12 458.2585 393.3436 180.0 1.83821 0.18
    1 1 -16 71.6352 55.6891 0.0 1.83377 0.05
    1 4 -5 13.0490 10.6715 180.0 1.83159 0.01
    2 3 5 0.3224 0.2881 -180.0 1.82879 0.00
    0 0 18 2674.6238 2422.8417 0.0 1.82857 0.88
    2 3 -4 23.0321 20.7981 180.0 1.82316 0.02
    1 4 6 685.8244 651.7535 0.0 1.81958 0.56
    2 1 13 1197.9926 1244.8349 0.0 1.80928 0.88
    2 2 11 90.0761 89.2390 180.0 1.80345 0.07
    2 3 6 8388.2706 8449.6496 0.0 1.80180 6.74
    1 4 -6 25.2788 24.7259 -180.0 1.79952 0.02
    1 3 -12 507.8814 479.9232 180.0 1.79852 0.38
    1 1 17 457.0352 427.4376 180.0 1.79832 0.30
    0 4 9 162.7195 151.3208 0.0 1.79725 0.13
    2 3 -5 55.4251 51.7714 180.0 1.79523 0.05
    2 1 -12 13.3129 12.3882 0.0 1.79426 0.01
    2 2 -10 374.5844 352.9647 -0.0 1.79093 0.29
    1 2 -15 1129.2649 1082.6744 180.0 1.78963 0.79
    0 3 14 1630.0423 1638.9096 0.0 1.78741 1.15
    1 4 7 2179.1108 2222.8806 -180.0 1.78609 1.71
    0 1 18 14.2117 14.7156 0.0 1.78529 0.01
    2 0 14 41.9665 44.4747 180.0 1.78287 0.01
    1 3 13 111.6322 113.4524 180.0 1.77299 0.08
    2 3 7 507.3210 502.5265 180.0 1.77082 0.39
    1 4 -7 817.7339 827.0349 -180.0 1.76400 0.63
    2 3 -6 216.2276 217.5303 0.0 1.76345 0.17
    1 2 16 32.6660 26.5691 0.0 1.75858 0.02
    0 2 17 42.4637 36.9262 180.0 1.75285 0.03
    1 0 18 185.0629 161.5066 180.0 1.75066 0.06
    1 4 8 120.4138 112.0801 180.0 1.74941 0.09
    0 4 10 78.1133 76.0310 -0.0 1.74841 0.06
    2 2 12 983.7357 988.5825 180.0 1.74724 0.69
    1 1 -17 86.2314 92.3578 0.0 1.74500 0.05
    2 1 14 53.9137 55.5012 180.0 1.74269 0.04
    2 3 8 958.2352 950.7390 180.0 1.73654 0.70
    2 2 -11 1333.7482 1333.2473 0.0 1.73477 0.96
    1 3 -13 1.1119 1.1138 180.0 1.73346 0.00
    2 3 -7 355.9884 352.7727 0.0 1.72852 0.27
    2 1 -13 10.8478 10.7988 0.0 1.72819 0.01
    1 4 -8 1171.2029 1256.6543 180.0 1.72573 0.86
    3 0 0 166.4258 178.3276 180.0 1.72432 0.06
    3 0 2 2428.5177 2597.6771 180.0 1.72353 0.92
    0 3 15 2.1047 1.8814 0.0 1.71555 0.00
    1 1 18 483.6244 436.2532 180.0 1.71256 0.29
    1 2 -16 243.9652 227.0538 180.0 1.71144 0.15
    1 4 9 4009.1978 3803.3156 180.0 1.71027 2.84
    1 3 14 184.8587 177.1892 0.0 1.70877 0.12
    3 0 -2 346.9907 335.6524 0.0 1.70646 0.13
    3 0 4 2633.9537 2631.6740 180.0 1.70418 0.97
    2 3 9 4561.4426 4670.0423 0.0 1.69962 3.19
    2 0 -14 2343.5161 2410.6107 0.0 1.69956 0.77
    0 4 11 118.7199 122.9106 0.0 1.69880 0.08
    1 0 -18 280.4166 297.2493 180.0 1.69858 0.08
    0 1 19 4.0753 4.0548 180.0 1.69539 0.00
    2 2 13 139.7716 138.8563 180.0 1.69149 0.09
    2 3 -8 852.4785 846.5255 0.0 1.69110 0.61
    3 1 1 131.3558 131.0496 0.0 1.68974 0.10
    3 1 0 35.2667 35.3975 0.0 1.68788 0.03
    3 1 2 10.6160 10.6318 180.0 1.68715 0.01
    1 4 -9 260.0610 262.3580 180.0 1.68541 0.18
    1 2 17 1943.1337 1947.9683 0.0 1.68252 1.16
    3 1 -1 91.5082 89.9381 0.0 1.68163 0.07
    3 1 3 19.2182 18.6172 0.0 1.68017 0.01
    2 2 -12 55.6898 54.0216 180.0 1.67919 0.04
    2 1 15 1466.0650 1437.5468 -180.0 1.67856 0.92
    0 2 18 1061.8497 1023.8719 0.0 1.67183 0.62
    3 0 -4 580.9649 545.2174 0.0 1.67162 0.21
    3 1 -2 8.4256 7.8534 180.0 1.67112 0.01
    1 3 -14 849.9636 789.2371 0.0 1.67067 0.54
    1 4 10 114.6417 102.1740 -180.0 1.66933 0.08
    3 1 4 118.4649 106.2171 0.0 1.66898 0.08
    3 0 6 1038.2936 928.4088 180.0 1.66805 0.36
    2 1 -14 3.7677 3.3740 0.0 1.66464 0.00
    1 1 -18 458.1210 428.0222 0.0 1.66372 0.26
    2 3 10 147.0033 126.5697 180.0 1.66071 0.10
    3 1 -3 1307.5235 1227.3110 0.0 1.65659 0.93
    3 1 5 766.6749 731.6406 180.0 1.65381 0.53
    2 3 -9 628.1250 604.7169 0.0 1.65184 0.42
    2 0 16 3437.6616 3319.6527 180.0 1.64906 1.02
    0 4 12 41.9311 40.4775 0.0 1.64903 0.03
    0 5 1 4.8697 4.6921 0.0 1.64884 0.00
    0 3 16 26.3383 25.4316 180.0 1.64758 0.02
    1 3 15 791.6478 753.1604 180.0 1.64693 0.48
    0 0 20 176.1011 160.2104 0.0 1.64571 0.05
    1 4 -10 0.1700 0.1460 0.0 1.64368 0.00
    0 5 2 24.8022 21.5237 0.0 1.64266 0.02
    1 2 -17 256.6796 232.4004 0.0 1.63861 0.15
    3 1 -4 5.6972 5.2051 180.0 1.63836 0.00
    2 2 14 12.4142 11.7497 180.0 1.63670 0.01
    3 1 6 756.7552 729.1362 180.0 1.63500 0.50
    1 1 19 1330.0270 1312.6036 0.0 1.63397 0.72
    0 5 3 9.6762 9.2454 -180.0 1.63253 0.01
    1 4 11 167.3161 152.5039 180.0 1.62720 0.11
    2 2 -13 330.7996 305.9241 0.0 1.62466 0.20
    3 0 -6 28.9874 27.2446 0.0 1.62282 0.01
    2 3 11 234.5475 225.5957 0.0 1.62042 0.15
    0 5 4 3477.5411 3491.2809 180.0 1.61865 2.30
    3 0 8 493.3940 494.3837 0.0 1.61825 0.16
    2 1 16 1410.6437 1431.8757 0.0 1.61711 0.81
    3 1 -5 590.3515 590.8421 -0.0 1.61680 0.40
    0 1 20 94.0267 91.5932 0.0 1.61395 0.05
    2 4 1 348.4680 341.0162 0.0 1.61355 0.23
    2 4 0 321.2514 315.1829 0.0 1.61311 0.21
    3 1 7 2729.3979 2677.6269 180.0 1.61293 1.76
    1 2 18 298.7382 296.1072 0.0 1.61167 0.16
    2 3 -10 196.8921 194.8422 0.0 1.61131 0.13
    1 3 -15 393.0387 389.4134 0.0 1.61037 0.23
    2 4 2 57.7565 56.9474 180.0 1.61011 0.04
    2 4 -1 780.0394 763.5237 180.0 1.60883 0.52
    2 1 -15 842.4939 793.8472 180.0 1.60380 0.49
    2 4 3 962.7321 907.0262 0.0 1.60288 0.63
    0 5 5 189.8302 176.8735 0.0 1.60132 0.12
    1 4 -11 1853.8939 1724.6747 180.0 1.60110 1.14
    2 4 -2 85.7204 79.7379 0.0 1.60077 0.06
    0 4 13 404.0516 374.4765 0.0 1.59961 0.24
    0 2 19 336.0577 302.5265 180.0 1.59733 0.18
    3 2 1 1408.6766 1331.2754 180.0 1.59260 0.92
    3 1 -6 921.8085 874.3275 0.0 1.59234 0.60
    2 4 4 35.5490 33.8967 180.0 1.59201 0.02
    3 2 0 34.4363 33.1620 0.0 1.59105 0.02
    1 0 20 4.2515 4.1715 0.0 1.59049 0.00
    3 2 2 453.4986 438.8891 180.0 1.59043 0.29
    2 4 -3 1637.9770 1587.3956 -180.0 1.58912 1.06
    1 1 -19 55.9275 54.7953 180.0 1.58912 0.03
    3 1 8 0.2853 0.2724 180.0 1.58802 0.00
    1 3 16 92.9750 88.1622 180.0 1.58764 0.05
    3 2 -1 63.4618 59.8806 0.0 1.58580 0.04
    3 2 3 566.8966 541.4538 180.0 1.58458 0.36
    1 4 12 178.8536 171.9933 180.0 1.58443 0.11
    0 3 17 933.3171 901.3176 -0.0 1.58341 0.51
    2 2 15 30.2519 29.0866 180.0 1.58323 0.02
    0 5 6 204.2179 188.2117 180.0 1.58087 0.13
    2 3 12 389.8358 355.9733 180.0 1.57928 0.23
    2 4 5 1717.0985 1579.8904 0.0 1.57773 1.07
    3 2 -2 345.5030 321.5976 0.0 1.57698 0.22
    3 2 4 44.8657 42.6513 0.0 1.57518 0.03
    2 4 -4 233.4585 225.2024 0.0 1.57411 0.15
    2 0 -16 1609.5781 1566.5079 180.0 1.57360 0.45
    1 5 0 1799.5190 1782.6591 0.0 1.57276 1.14
    1 5 1 159.0820 159.7119 0.0 1.57206 0.10
    2 2 -14 496.5925 506.0664 180.0 1.57153 0.28
    1 2 -18 75.8903 77.7979 180.0 1.57076 0.04
    2 3 -11 169.4895 168.5228 0.0 1.57005 0.10
    1 5 -1 364.6569 359.5774 180.0 1.56987 0.23
    1 5 2 719.1186 670.8185 0.0 1.56779 0.45
    3 1 -7 145.9827 136.7709 180.0 1.56540 0.09
    3 2 -3 36.7955 34.4480 180.0 1.56475 0.02
    3 0 -8 956.1107 899.0952 180.0 1.56374 0.30
    1 5 -2 99.7804 94.0652 0.0 1.56346 0.06
    3 2 5 2.7008 2.5662 180.0 1.56241 0.00
    1 1 20 68.8331 65.7050 0.0 1.56176 0.03
    3 1 9 3.9381 3.6744 0.0 1.56071 0.00
    2 4 6 39.8076 36.7493 180.0 1.56030 0.02
    1 5 3 100.3554 92.7468 180.0 1.56005 0.06
    3 0 10 1278.7361 1227.3507 0.0 1.55850 0.38
    2 1 17 322.2662 309.7653 180.0 1.55844 0.17
    1 4 -12 342.1982 331.6881 0.0 1.55816 0.20
    0 5 7 307.9122 301.6666 180.0 1.55769 0.19
    2 4 -5 1360.2991 1342.6573 180.0 1.55602 0.84
    1 5 -3 295.5961 296.9236 0.0 1.55366 0.18
    1 3 -16 804.1249 815.8873 0.0 1.55269 0.43
    0 4 14 186.1486 187.1284 0.0 1.55092 0.10
    3 2 -4 1293.1373 1317.2353 0.0 1.54936 0.80
    1 5 4 215.9331 221.2575 0.0 1.54897 0.13
    1 0 -20 3682.3638 4029.3921 180.0 1.54694 0.91
    3 2 6 5.3617 5.7044 180.0 1.54652 0.00
    2 1 -16 60.7755 64.7070 180.0 1.54576 0.03
    1 2 19 370.5822 393.8072 0.0 1.54565 0.19
    1 4 13 339.1824 367.0904 0.0 1.54147 0.19
    1 5 -4 420.7923 459.3159 180.0 1.54065 0.25
    2 4 7 77.3366 85.1899 0.0 1.54005 0.05
    0 1 21 47.7650 54.0777 0.0 1.53983 0.02
    2 3 13 0.3602 0.3767 180.0 1.53775 0.00
    3 1 -8 154.8675 156.4277 180.0 1.53642 0.09
    2 4 -6 290.9735 284.9932 0.0 1.53519 0.17
    1 5 5 494.4384 477.7571 -180.0 1.53478 0.29
    0 5 8 24.6440 22.6626 180.0 1.53216 0.01
    3 1 10 44.0649 40.9356 0.0 1.53144 0.03
    2 2 16 16.0369 14.8086 -0.0 1.53135 0.01
    3 2 -5 59.1645 55.1066 -180.0 1.53109 0.04
    1 3 17 105.7878 97.9149 0.0 1.53100 0.05
    0 2 20 516.5609 491.4985 0.0 1.52867 0.25
    2 3 -12 122.2935 117.0499 0.0 1.52849 0.07
    2 0 18 1883.4674 1817.0728 180.0 1.52812 0.48
    3 2 7 31.8717 30.8476 180.0 1.52781 0.02
    1 5 -5 448.7214 426.4509 0.0 1.52468 0.26
    0 3 18 734.4265 705.7311 180.0 1.52293 0.37
    1 1 -20 106.3956 91.3645 0.0 1.52047 0.05
    2 2 -15 1409.7504 1246.2742 0.0 1.52004 0.75
    1 5 6 259.9365 242.6793 180.0 1.51773 0.15
    2 4 8 275.4004 257.5322 0.0 1.51734 0.16
    1 4 -13 11.8364 11.3133 0.0 1.51529 0.01
    2 4 -7 572.4499 521.4266 180.0 1.51198 0.33
    3 2 -6 387.0892 369.0598 0.0 1.51027 0.23
    1 2 -19 138.0648 133.4818 0.0 1.50752 0.07
    3 2 8 107.6773 104.0540 180.0 1.50659 0.06
    1 5 -6 1977.9229 1912.9251 180.0 1.50603 1.13
    3 1 -9 172.2323 166.6703 0.0 1.50583 0.10
    0 5 9 247.5791 239.0876 180.0 1.50470 0.14
    0 4 15 19.2893 18.4635 0.0 1.50328 0.01
    2 1 18 3.3494 3.2347 0.0 1.50259 0.00
    3 1 11 18.2524 17.9160 0.0 1.50062 0.01
    1 4 14 578.7808 565.3754 -180.0 1.49871 0.30
    1 5 7 329.2661 325.7029 180.0 1.49813 0.18
    3 0 -10 1496.9892 1481.4771 180.0 1.49811 0.42
    1 3 -17 14.7909 14.7758 0.0 1.49769 0.01
    2 3 14 5573.3356 5678.4760 180.0 1.49623 2.90
    0 0 22 88.1453 90.5177 180.0 1.49610 0.02
    1 1 21 2038.7555 2113.1040 0.0 1.49526 0.93
    2 4 9 35.4774 34.7251 0.0 1.49252 0.02
    3 0 12 1005.1838 988.7251 0.0 1.49248 0.27
    2 1 -17 702.3407 711.4496 180.0 1.49053 0.35
    3 2 -7 538.8255 543.6273 0.0 1.48722 0.30
    2 3 -13 94.6326 95.8167 180.0 1.48702 0.05
    2 4 -8 247.3988 252.5619 180.0 1.48675 0.14
    1 5 -7 299.6167 305.3254 -180.0 1.48502 0.17
    1 2 20 161.6560 162.1243 0.0 1.48411 0.07
    3 2 9 603.8518 601.7525 0.0 1.48320 0.33
    2 2 17 0.0371 0.0357 180.0 1.48125 0.00
    1 3 18 87.3716 89.2434 0.0 1.47704 0.04
    1 5 8 1260.1527 1277.7715 180.0 1.47629 0.68
    0 5 10 0.0940 0.0944 180.0 1.47568 0.00
    3 1 -10 0.0723 0.0726 -0.0 1.47403 0.00
    1 4 -14 61.3859 62.9520 0.0 1.47280 0.03
    0 1 22 327.0138 335.8451 180.0 1.47212 0.14
    2 2 -16 2139.2893 2036.5197 180.0 1.47035 1.06
    3 1 12 13.8956 13.2319 180.0 1.46866 0.01
    0 3 19 49.8063 47.6278 180.0 1.46598 0.02
    2 4 10 159.0140 152.4007 -180.0 1.46597 0.08
    0 2 21 357.2848 349.4674 180.0 1.46525 0.16
    3 3 1 314.0753 319.9340 0.0 1.46232 0.17
    3 2 -8 61.8787 63.1417 0.0 1.46230 0.03
    1 5 -8 1689.6209 1732.9769 180.0 1.46197 0.90
    3 3 0 914.1304 930.5191 -180.0 1.46111 0.50
    3 3 2 762.6586 771.8651 180.0 1.46064 0.42
    2 0 -18 218.2818 220.4476 0.0 1.46041 0.05
    2 4 -9 107.2224 107.3215 0.0 1.45985 0.06
    3 2 10 9.1761 9.1400 0.0 1.45801 0.00
    1 1 -21 768.9402 764.7651 180.0 1.45715 0.34
    3 3 -1 333.5942 331.0577 0.0 1.45705 0.18
    0 4 16 408.7744 403.7966 -0.0 1.45691 0.20
    1 4 15 663.3272 650.1026 0.0 1.45646 0.32
    3 3 3 12.1531 11.9691 180.0 1.45610 0.01
    1 0 22 309.7338 299.7683 180.0 1.45599 0.07
    2 3 15 88.1251 86.4986 -180.0 1.45505 0.04
    1 5 9 15.1622 16.3277 180.0 1.45254 0.01
    3 3 -2 460.6420 497.0140 180.0 1.45020 0.25
    2 1 19 0.3994 0.4405 0.0 1.44952 0.00
    3 3 4 16.9425 18.5541 0.0 1.44880 0.01
    1 2 -20 1033.6150 1142.9592 180.0 1.44853 0.46
    2 3 -14 12.6993 13.7116 0.0 1.44596 0.01
    0 5 11 0.0003 0.0004 0.0 1.44549 0.00
    1 3 -18 1017.2438 1097.7212 -0.0 1.44535 0.47
    3 1 -11 1310.7318 1428.1519 180.0 1.44140 0.67
    3 3 -3 9.1536 9.8430 0.0 1.44067 0.00
    3 3 5 269.2437 283.7142 180.0 1.43884 0.14
    2 1 -18 449.3224 480.2773 -180.0 1.43808 0.21
    2 4 11 427.7204 455.6079 180.0 1.43803 0.21
    1 5 -9 313.9073 335.8355 180.0 1.43722 0.16
    3 1 13 73.9105 79.0966 0.0 1.43592 0.04
    3 2 -9 2.1888 2.3441 180.0 1.43586 0.00
    1 1 22 142.3905 154.2464 180.0 1.43385 0.06
    2 2 18 5.5277 5.5346 180.0 1.43305 0.00
    2 4 -10 0.4694 0.4612 180.0 1.43165 0.00
    3 2 11 349.2941 346.8228 0.0 1.43134 0.17
    1 4 -15 107.9630 107.2658 0.0 1.43099 0.05
    3 0 -12 1476.2483 1512.3286 180.0 1.42920 0.37
    3 3 -4 0.0017 0.0018 180.0 1.42864 0.00
    1 5 10 830.3394 872.9699 180.0 1.42721 0.41
    1 2 21 6.4339 6.8178 180.0 1.42669 0.00
    3 3 6 1366.8526 1436.8281 0.0 1.42641 0.70
    1 3 19 168.9992 177.0435 0.0 1.42572 0.07
    3 0 14 187.5195 190.4712 0.0 1.42342 0.04
    2 2 -17 863.2587 876.4177 180.0 1.42258 0.40
    2 0 20 10.7380 12.4184 180.0 1.41971 0.00
    1 0 -22 89.6789 110.1762 180.0 1.41912 0.02
    1 4 16 27.9570 28.8828 0.0 1.41497 0.01
    2 3 16 484.3900 499.3063 180.0 1.41448 0.22
    0 5 12 507.3527 525.7002 0.0 1.41446 0.24
    3 3 -5 10.5171 11.0295 0.0 1.41427 0.01
    0 3 20 0.4634 0.5209 180.0 1.41236 0.00
    0 4 17 293.0873 331.5303 180.0 1.41198 0.13
    3 3 7 361.1246 407.7144 -180.0 1.41168 0.18
    1 5 -10 90.3437 102.5549 180.0 1.41108 0.04
    0 1 23 511.2305 591.6506 180.0 1.41002 0.20
    2 4 12 474.6979 542.3327 180.0 1.40904 0.23
    3 1 -12 151.2481 173.1695 0.0 1.40825 0.07
    3 2 -10 281.4025 322.6437 0.0 1.40821 0.14
    0 2 22 32.8662 38.3498 0.0 1.40654 0.01
    2 3 -15 90.5679 111.7573 180.0 1.40555 0.04
    3 2 12 119.3267 149.5999 0.0 1.40353 0.06
    3 1 14 147.7872 184.2078 0.0 1.40272 0.07
    2 4 -11 109.3521 136.4718 0.0 1.40248 0.05
    1 5 11 88.2449 102.7715 0.0 1.40061 0.04
    2 1 20 172.9681 198.1115 0.0 1.39917 0.07
    1 1 -22 558.1419 669.0465 180.0 1.39860 0.23
    3 3 -6 288.3439 326.3115 0.0 1.39781 0.14
    1 3 -19 0.1456 0.1555 0.0 1.39563 0.00
    3 3 8 608.9880 683.7396 0.0 1.39489 0.29
    1 2 -21 17.8253 21.7711 0.0 1.39347 0.01
    2 5 1 4.4694 5.6840 180.0 1.39187 0.00
    2 5 0 1.2205 1.5588 0.0 1.39160 0.00
    1 4 -16 10.3739 13.1784 0.0 1.39007 0.00
    2 5 2 503.5739 624.1373 0.0 1.38967 0.25
    2 5 -1 230.1388 275.9681 -0.0 1.38884 0.11
    2 1 -19 674.2487 791.1096 180.0 1.38832 0.29
    2 2 19 1.2910 1.5286 180.0 1.38679 0.00
    2 5 3 20.3434 23.3151 0.0 1.38501 0.01
    1 5 -11 279.4722 337.4097 180.0 1.38386 0.13
    2 5 -2 129.8303 156.7881 180.0 1.38365 0.06
    0 5 13 175.4891 209.9403 0.0 1.38290 0.08
    3 2 -11 223.8066 219.0182 0.0 1.37967 0.11
    3 3 -7 28.5379 27.9416 0.0 1.37948 0.01
    2 4 13 172.3875 166.6686 180.0 1.37931 0.08
    2 5 4 63.0489 62.4046 -0.0 1.37798 0.03
    1 1 23 547.4529 563.0963 0.0 1.37703 0.21
    1 3 20 773.5836 795.0814 0.0 1.37699 0.32
    2 2 -18 46.2474 47.9452 180.0 1.37676 0.02
    3 3 9 157.9284 163.2829 0.0 1.37627 0.07
    2 5 -3 40.2763 41.6674 180.0 1.37610 0.02
    0 6 0 1537.7066 1586.6365 180.0 1.37576 0.37
    3 1 -13 779.8542 798.1655 -180.0 1.37489 0.36
    3 2 13 11.0028 11.2987 0.0 1.37487 0.00
    2 3 17 731.9057 748.0205 180.0 1.37471 0.32
    0 6 1 77.4785 79.6626 0.0 1.37456 0.04
    1 4 17 623.7929 639.5793 0.0 1.37443 0.27
    1 2 22 122.9389 130.6509 0.0 1.37306 0.05
    1 5 12 1491.5139 1579.1391 180.0 1.37306 0.68
    2 4 -12 41.8359 44.4863 0.0 1.37262 0.02
    0 0 24 999.5667 1056.0121 180.0 1.37143 0.19
    0 6 2 410.2724 434.5128 180.0 1.37098 0.20
    3 1 15 1063.7208 1128.3402 0.0 1.36935 0.47
    2 5 5 150.0042 158.4573 0.0 1.36868 0.07
    0 4 18 56.2839 59.4114 -0.0 1.36859 0.02
    2 5 -4 18.4510 19.0763 -180.0 1.36632 0.01
    2 3 -16 174.2897 179.5134 0.0 1.36599 0.08
    0 6 3 726.5322 764.8760 180.0 1.36507 0.34
    0 3 21 1.5352 1.7182 180.0 1.36189 0.00
    3 0 -14 1203.8909 1348.1336 180.0 1.35963 0.27
    3 3 -8 835.4709 939.2926 0.0 1.35953 0.39
    2 0 -20 366.7253 420.4139 0.0 1.35922 0.07
    2 5 6 63.3651 73.8601 0.0 1.35726 0.03
    0 6 4 44.8210 53.0938 -180.0 1.35692 0.02
    3 3 10 45.9388 56.1964 0.0 1.35607 0.02
    1 5 -12 45.3897 56.1184 0.0 1.35586 0.02
    2 5 -5 2.3226 2.6710 0.0 1.35444 0.00
    3 0 16 31.0937 35.1102 0.0 1.35389 0.01
    0 1 24 12.1604 13.7666 0.0 1.35288 0.00
    0 2 23 60.4381 70.2141 180.0 1.35208 0.02
    2 1 21 597.7362 682.4545 180.0 1.35144 0.24
    0 5 14 678.4772 767.9203 0.0 1.35107 0.29
    3 2 -12 150.0698 168.8269 -0.0 1.35052 0.07
    1 4 -17 86.2594 96.8508 0.0 1.35018 0.04
    2 4 14 286.1909 315.5313 0.0 1.34911 0.12
    1 3 -20 82.4195 90.2083 0.0 1.34844 0.03
    0 6 5 349.0653 384.7591 180.0 1.34666 0.16
    3 2 14 310.0034 348.4576 -0.0 1.34564 0.13
    1 5 13 274.0060 309.2966 0.0 1.34481 0.12
    1 1 -23 527.1641 591.2010 0.0 1.34434 0.20
    2 5 7 79.0051 88.6714 180.0 1.34387 0.04
    2 2 20 1.7530 2.0008 180.0 1.34251 0.00
    2 4 -13 896.0332 1024.5379 0.0 1.34235 0.39
    1 2 -22 278.7834 320.0064 180.0 1.34201 0.11
    1 0 24 92.4710 106.0475 0.0 1.34169 0.02
    3 1 -14 84.8622 97.6624 180.0 1.34155 0.04
    2 1 -20 256.0679 294.8554 180.0 1.34116 0.10
    2 5 -6 673.9993 790.4807 180.0 1.34064 0.31
    3 3 -9 8.6952 10.8189 -0.0 1.33820 0.00
    3 1 16 120.0885 146.2553 180.0 1.33604 0.05
    2 3 18 0.0009 0.0011 180.0 1.33592 0.00
    1 4 18 166.5171 186.1096 180.0 1.33499 0.07
    3 3 11 25.7691 28.3750 180.0 1.33454 0.01
    0 6 6 8.8939 9.7331 180.0 1.33443 0.00
    2 2 -19 774.3460 842.3524 180.0 1.33291 0.31
    1 3 21 395.5427 441.6066 0.0 1.33076 0.15
    1 6 0 40.9138 46.4252 0.0 1.32954 0.02
    1 6 1 278.5323 315.3335 0.0 1.32912 0.13
    2 5 8 54.0779 61.0696 0.0 1.32870 0.02
    1 6 -1 319.3725 359.9925 0.0 1.32780 0.14
    2 3 -17 26.5322 30.0017 180.0 1.32743 0.01
    1 5 -13 6.8816 7.7736 180.0 1.32732 0.00
    0 4 19 409.6416 463.2131 180.0 1.32681 0.16
    1 6 2 31.9969 35.9377 180.0 1.32654 0.01
    2 5 -7 583.3182 635.4096 0.0 1.32510 0.26
    1 1 24 182.6920 197.0347 180.0 1.32431 0.07
    3 4 1 266.7567 293.3901 -180.0 1.32409 0.12
    1 6 -2 36.4130 40.1675 0.0 1.32391 0.02
    3 4 0 750.3000 844.5235 180.0 1.32320 0.34
    1 2 23 168.5193 192.8270 180.0 1.32291 0.06
    2 0 22 127.4777 145.4558 180.0 1.32289 0.02
    3 4 2 366.8916 415.9247 180.0 1.32284 0.16
    1 6 3 9.1546 10.3910 -180.0 1.32184 0.00
    3 2 -13 170.4811 194.3910 0.0 1.32101 0.07
    0 6 7 52.8661 61.1954 0.0 1.32040 0.02
    3 4 -1 96.3567 111.9783 -180.0 1.32018 0.04
    3 4 3 493.4150 581.0023 180.0 1.31948 0.22
    0 5 15 1.8125 2.1525 -0.0 1.31923 0.00
    2 4 15 39.5298 47.3361 180.0 1.31869 0.02
    1 6 -3 386.5878 460.6842 0.0 1.31794 0.17
    1 5 14 0.1935 0.2255 180.0 1.31614 0.00
    3 2 15 53.9172 62.7601 0.0 1.31610 0.02
    3 3 -10 329.9383 382.8717 0.0 1.31573 0.14
    1 6 4 248.4926 288.4917 -0.0 1.31508 0.11
    3 4 -2 31.3331 36.3144 0.0 1.31508 0.01
    0 3 22 698.4276 815.6748 180.0 1.31437 0.26
    3 4 4 303.4840 348.9769 180.0 1.31403 0.13
    2 5 9 598.0266 622.6103 0.0 1.31194 0.26
    2 4 -14 48.5262 50.2868 180.0 1.31191 0.02
    3 3 12 12.1858 12.7394 180.0 1.31191 0.01
    1 4 -18 38.3971 39.3515 0.0 1.31146 0.02
    1 0 -24 2277.2044 2457.5220 180.0 1.31013 0.40
    1 6 -4 39.4587 41.5516 0.0 1.30997 0.02
    3 1 -15 2.2624 2.2982 180.0 1.30846 0.00
    2 5 -8 58.0001 60.2183 0.0 1.30801 0.03
    3 4 -3 260.1093 271.4712 0.0 1.30796 0.11
    3 4 5 127.1618 139.6971 0.0 1.30659 0.06
    1 6 5 34.0179 37.6572 0.0 1.30636 0.01
    2 1 22 797.6996 888.3644 -0.0 1.30622 0.29
    0 6 8 761.0339 887.3969 0.0 1.30475 0.32
    1 3 -21 23.3595 27.4192 180.0 1.30368 0.01
    3 1 17 36.3587 39.5473 0.0 1.30300 0.01
    0 2 24 11.8724 12.7976 180.0 1.30146 0.00
    2 2 21 0.3968 0.4382 0.0 1.30018 0.00
    0 1 25 1010.3862 1126.1565 -180.0 1.30014 0.34
    1 6 -5 34.3038 37.6246 -0.0 1.30011 0.01
    3 4 -4 1.2106 1.2945 0.0 1.29893 0.00
    1 5 -14 565.2618 597.0913 0.0 1.29849 0.23
    2 3 19 97.4257 102.1415 180.0 1.29821 0.04
    3 4 6 180.3658 189.4618 180.0 1.29726 0.08
    1 4 19 602.5577 631.6876 0.0 1.29674 0.23
    2 1 -21 9.3198 9.7336 180.0 1.29649 0.00
    1 6 6 0.3390 0.3595 0.0 1.29580 0.00
    4 0 2 456.4938 486.4271 0.0 1.29413 0.10
    1 1 -24 20.5521 21.4040 0.0 1.29394 0.01
    1 2 -23 105.0079 109.3978 0.0 1.29385 0.04
    2 5 10 43.1101 45.5172 0.0 1.29379 0.02
    4 0 0 648.4481 693.7675 0.0 1.29324 0.14
    3 3 -11 1474.3280 1615.9371 180.0 1.29236 0.61
    3 2 -14 8.7460 9.7712 0.0 1.29136 0.00
    3 0 -16 85.5893 95.8019 0.0 1.29129 0.02
    2 2 -20 101.6913 113.0995 180.0 1.29101 0.04
    2 3 -18 68.2427 73.0360 -0.0 1.28997 0.03
    2 5 -9 451.7833 492.1994 180.0 1.28959 0.19
    1 6 -6 51.9720 58.2937 0.0 1.28850 0.02
    3 3 13 207.7056 232.8749 0.0 1.28841 0.08
    2 4 16 8.3342 9.3734 180.0 1.28826 0.00
    3 4 -5 1.9389 2.1675 0.0 1.28811 0.00
    0 6 9 8.8115 9.8082 0.0 1.28766 0.00
    0 5 16 643.4668 715.2656 0.0 1.28755 0.25
    1 5 15 436.8406 485.8614 0.0 1.28724 0.17
    4 0 4 175.1019 195.2159 0.0 1.28708 0.04
    1 3 22 190.9384 213.3105 0.0 1.28692 0.07
    0 4 20 49.4895 55.6455 180.0 1.28666 0.02
    3 2 16 0.9396 1.0585 0.0 1.28644 0.00
    3 4 7 14.7143 16.6248 180.0 1.28615 0.01
    3 0 18 99.2658 112.5168 180.0 1.28572 0.02
    4 0 -2 571.6538 637.1553 0.0 1.28445 0.12
    1 6 7 612.3831 690.9017 180.0 1.28354 0.25
    2 4 -15 462.9631 485.5936 0.0 1.28151 0.18
    4 1 1 80.3475 86.3731 0.0 1.27905 0.03
    4 1 2 13.8269 14.7682 0.0 1.27851 0.01
    4 1 0 4.8374 5.1136 0.0 1.27765 0.00
    4 1 3 269.8741 284.9355 0.0 1.27605 0.11
    1 2 24 12.1603 12.7104 0.0 1.27597 0.00
    3 1 -16 47.2102 49.3074 -0.0 1.27578 0.02
    3 4 -6 19.7049 20.6899 180.0 1.27563 0.01
    1 1 25 2.3247 2.3903 0.0 1.27530 0.00
    1 6 -7 22.9586 24.1071 180.0 1.27526 0.01
    2 5 11 111.0700 120.7557 0.0 1.27447 0.04
    4 1 -1 152.0218 167.2957 0.0 1.27435 0.06
    1 4 -19 18.9331 21.6780 0.0 1.27398 0.01
    3 4 8 791.3703 930.4037 0.0 1.27341 0.32
    4 0 6 197.9460 229.5607 180.0 1.27246 0.04
    4 1 4 25.8832 29.6886 0.0 1.27171 0.01
    3 1 18 244.5294 272.2953 180.0 1.27040 0.09
    2 5 -10 39.2180 43.1938 0.0 1.27002 0.02
    1 6 8 13.4019 14.6033 180.0 1.26972 0.01
    0 3 23 12.4050 13.4621 0.0 1.26960 0.00
    1 5 -15 2.5103 2.7192 -0.0 1.26956 0.00
    0 6 10 350.6316 376.9416 0.0 1.26934 0.14
    4 1 -2 261.6372 280.5141 0.0 1.26918 0.11
    2 0 -22 160.2313 169.1259 180.0 1.26890 0.03
    3 3 -12 527.1263 558.7906 180.0 1.26831 0.21
    4 0 -4 489.9428 517.1377 0.0 1.26825 0.10
    0 0 26 114.3260 104.3576 180.0 1.26593 0.02
    4 1 5 5.3151 5.1525 180.0 1.26553 0.00
    3 3 14 17.3177 16.9774 180.0 1.26427 0.01
    2 1 23 47.6239 46.8362 0.0 1.26340 0.02
    4 1 -3 262.0434 265.5237 180.0 1.26221 0.11
    3 2 -15 472.8465 485.3224 -180.0 1.26177 0.18
    2 3 20 248.0310 255.4507 0.0 1.26167 0.09
    3 4 -7 1842.4673 1890.2730 0.0 1.26166 0.75
    1 3 -22 923.9287 960.1015 180.0 1.26125 0.32
    1 6 -8 252.1193 259.4269 0.0 1.26058 0.10
    2 2 22 98.4775 100.5118 0.0 1.25976 0.03
    1 4 20 391.5449 399.7218 180.0 1.25975 0.14
    3 4 9 41.7999 42.9765 0.0 1.25920 0.02
    1 5 16 181.3769 189.1350 0.0 1.25833 0.07
    2 4 17 1228.9614 1285.4079 180.0 1.25801 0.45
    4 1 6 284.7423 297.2360 -180.0 1.25761 0.11
    3 2 17 281.0906 295.2845 -180.0 1.25687 0.10
    0 5 17 18.7599 19.6444 180.0 1.25623 0.01
    1 6 9 262.2420 271.4474 180.0 1.25451 0.10
    0 2 25 77.9919 80.5778 0.0 1.25430 0.03
    2 1 -22 718.8602 743.1373 180.0 1.25417 0.25
    2 5 12 557.4319 576.7517 180.0 1.25416 0.21
    2 3 -19 133.9184 139.1477 180.0 1.25369 0.05
    4 1 -4 419.4802 432.4259 0.0 1.25354 0.17
    2 4 -16 0.1790 0.1781 0.0 1.25131 0.00
    0 1 26 736.6277 728.7494 180.0 1.25130 0.23
    4 0 8 88.4075 88.4876 0.0 1.25104 0.02
    2 2 -21 224.8695 223.7346 0.0 1.25102 0.08
    0 6 11 520.8874 517.1493 0.0 1.24997 0.20
    2 5 -11 7.8918 7.7931 180.0 1.24952 0.00
    1 2 -24 25.8487 25.3542 180.0 1.24873 0.01
    0 4 21 544.0791 552.4452 180.0 1.24816 0.19
    4 1 7 179.7199 184.1791 180.0 1.24803 0.07
    1 1 -25 318.8238 347.2578 180.0 1.24701 0.10
    3 4 -8 314.6631 330.8735 0.0 1.24634 0.12
    4 0 -6 49.2552 52.0187 0.0 1.24544 0.01
    1 3 23 19.8177 20.9178 0.0 1.24536 0.01
    1 6 -9 229.7633 248.0031 180.0 1.24461 0.09
    3 3 -13 24.5057 26.1404 180.0 1.24378 0.01
    3 4 10 70.0382 74.4075 -180.0 1.24367 0.03
    3 1 -17 1.6697 1.7741 180.0 1.24365 0.00
    1 0 26 81.7417 86.0779 0.0 1.24352 0.01
    4 1 -5 444.1797 468.2559 180.0 1.24326 0.18
    1 5 -16 739.4717 773.5703 0.0 1.24072 0.27
    3 3 15 84.2253 86.2456 180.0 1.23967 0.03
    3 1 19 0.0052 0.0052 0.0 1.23838 0.00
    1 6 10 1204.3630 1201.4177 0.0 1.23809 0.46
    1 4 -20 18.7994 18.6394 0.0 1.23778 0.01
    4 1 8 48.6115 49.1008 180.0 1.23691 0.02
    2 0 24 1096.6676 1115.4058 0.0 1.23647 0.18
    4 2 1 43.3423 44.7780 0.0 1.23533 0.02
    4 2 2 319.5293 328.4203 -0.0 1.23485 0.13
    4 2 0 50.8202 52.0823 0.0 1.23408 0.02
    2 5 13 88.5594 91.2497 180.0 1.23305 0.03
    4 2 3 17.3226 17.7201 180.0 1.23263 0.01
    3 2 -16 1.7342 1.7609 180.0 1.23239 0.00
    1 2 25 295.9939 298.1122 180.0 1.23196 0.09
    4 1 -6 73.7421 75.5597 0.0 1.23150 0.03
    4 2 -1 339.0478 349.5751 0.0 1.23110 0.13
    3 4 -9 481.0496 501.8366 0.0 1.22984 0.18
    0 6 12 252.1214 262.9943 180.0 1.22974 0.09
    1 1 26 181.1496 188.6995 180.0 1.22964 0.06
    1 5 17 54.6632 56.9913 -180.0 1.22957 0.02
    4 2 4 24.7862 26.0026 0.0 1.22872 0.01
    2 5 -12 1105.1101 1173.0461 0.0 1.22827 0.41
    2 4 18 134.4155 143.6491 -180.0 1.22807 0.05
    3 2 18 14.7255 15.7975 0.0 1.22754 0.01
    1 6 -10 115.4263 123.7698 0.0 1.22751 0.04
    0 3 24 5.0742 5.4984 180.0 1.22741 0.00
    3 4 11 2097.3827 2247.9263 0.0 1.22700 0.78
    4 2 -2 29.7157 31.5308 180.0 1.22643 0.01
    2 3 21 0.2241 0.2414 -0.0 1.22634 0.00
    3 0 -18 205.9267 217.6502 0.0 1.22547 0.04
    0 5 18 20.6570 21.7014 0.0 1.22538 0.01
    4 1 9 1.8284 1.8415 0.0 1.22439 0.00
    1 4 21 14.7148 14.5791 180.0 1.22406 0.00
    4 0 10 433.1475 428.9586 180.0 1.22384 0.08
    4 2 5 38.6019 37.8236 180.0 1.22314 0.01
    2 1 24 8.2128 8.0942 0.0 1.22283 0.00
    2 4 -17 10.8451 9.9745 180.0 1.22147 0.00
    2 2 23 0.0374 0.0337 180.0 1.22121 0.00
    1 3 -23 33.5765 29.7437 180.0 1.22102 0.01
    1 6 11 173.1055 155.5937 0.0 1.22060 0.06
    3 0 20 214.5579 193.9758 180.0 1.22015 0.04
    4 2 -3 488.2832 443.4660 -0.0 1.22014 0.19
    3 3 -14 1098.3699 984.4354 180.0 1.21894 0.40
    2 3 -20 1.2616 1.1168 -180.0 1.21864 0.00
    4 1 -7 155.9585 137.6200 180.0 1.21840 0.06
    4 0 -8 134.4551 115.4082 180.0 1.21711 0.03
    1 0 -26 500.0300 422.5223 0.0 1.21623 0.08
    4 2 6 75.6999 66.1820 180.0 1.21598 0.03
    2 6 1 102.0077 92.6341 0.0 1.21481 0.04
    3 3 16 1286.1033 1168.5763 180.0 1.21479 0.45
    2 6 0 62.9776 57.8298 0.0 1.21462 0.02
    2 1 -23 940.3370 906.3183 0.0 1.21409 0.30
    2 6 2 360.7165 348.4286 -0.0 1.21334 0.14
    2 2 -22 136.4294 132.8376 -0.0 1.21288 0.04
    2 6 -1 147.1604 142.8966 180.0 1.21279 0.06
    3 4 -10 853.5920 834.7298 180.0 1.21234 0.32
    4 2 -4 406.0810 396.1533 0.0 1.21230 0.15
    3 1 -18 27.8586 27.4160 0.0 1.21219 0.01
    1 5 -17 21.0375 20.7177 180.0 1.21211 0.01
    2 5 14 192.0044 191.9470 0.0 1.21134 0.07
    0 4 22 8.4322 8.4779 180.0 1.21127 0.00
    4 1 10 366.3601 361.9148 0.0 1.21061 0.13
    0 2 26 116.6666 116.8687 180.0 1.21028 0.04
    2 6 3 947.4078 940.1259 0.0 1.21024 0.35
    1 6 -11 3.6049 3.5479 180.0 1.20947 0.00
    3 4 12 9.8529 9.6611 0.0 1.20934 0.00
    2 6 -2 20.1303 19.7265 -180.0 1.20933 0.01
    0 6 13 439.3118 423.9690 0.0 1.20883 0.16
    4 2 7 79.1198 71.9820 180.0 1.20732 0.03
    3 1 20 5.6131 5.0489 180.0 1.20703 0.00
    2 5 -13 1169.3389 1055.6065 0.0 1.20644 0.42
    1 2 -25 35.2699 31.9184 180.0 1.20640 0.01
    0 1 27 3.8674 3.5119 0.0 1.20597 0.00
    1 3 24 0.5574 0.5029 180.0 1.20596 0.00
    2 6 4 26.3152 23.3874 0.0 1.20554 0.01
    2 6 -3 641.2514 566.7122 180.0 1.20428 0.24
    4 1 -8 110.2584 98.6580 0.0 1.20409 0.04
    3 2 -17 45.3462 41.6542 180.0 1.20335 0.02
    1 1 -26 714.9062 664.0587 0.0 1.20324 0.21
    4 2 -5 3.2779 3.0284 -180.0 1.20300 0.00
    1 4 -21 17.2186 15.9703 180.0 1.20289 0.01
    1 6 12 547.0881 511.6808 180.0 1.20224 0.19
    1 5 18 313.4418 300.4766 0.0 1.20108 0.11
    2 6 5 798.9462 769.1226 0.0 1.19930 0.29
    2 4 19 476.7010 467.3041 0.0 1.19859 0.16
    3 2 19 367.9391 360.2283 -180.0 1.19858 0.12
    2 6 -4 654.3971 649.2122 180.0 1.19771 0.24
    4 2 8 1010.9968 996.7564 180.0 1.19725 0.36
    4 1 11 235.7810 225.2177 180.0 1.19569 0.08
    0 5 19 66.0811 61.1703 180.0 1.19512 0.02
    3 4 -11 338.6472 313.0042 180.0 1.19398 0.12
    3 3 -15 164.8121 151.9732 180.0 1.19395 0.06
    3 5 1 0.0472 0.0457 180.0 1.19313 0.00
    3 5 0 161.5253 159.3453 180.0 1.19248 0.06
    4 2 -6 1884.8605 1852.9997 180.0 1.19234 0.69
    2 3 22 378.4093 377.8189 0.0 1.19225 0.12
    3 5 2 267.3479 264.4481 180.0 1.19222 0.10
    2 4 -18 18.8704 18.8317 0.0 1.19209 0.01
    4 0 12 604.1030 594.4072 180.0 1.19204 0.11
    2 6 6 46.8559 46.4411 0.0 1.19159 0.02
    3 4 13 6.1368 6.0052 0.0 1.19086 0.00
    1 2 26 83.7348 82.0670 0.0 1.19065 0.02
    1 6 -12 19.2423 18.7374 180.0 1.19064 0.01
    3 5 -1 5.2183 5.0263 0.0 1.19026 0.00
    3 3 17 63.8452 60.7243 180.0 1.18980 0.02
    3 5 3 1.5139 1.4377 180.0 1.18975 0.00
    1 4 22 144.8558 137.2410 0.0 1.18969 0.05
    2 6 -5 389.4246 369.1754 180.0 1.18968 0.14
    2 5 15 634.1280 594.8631 0.0 1.18917 0.22
    4 1 -9 132.6233 123.8663 180.0 1.18873 0.05
    2 0 -24 60.4782 56.4455 0.0 1.18825 0.01
    0 3 25 519.1016 479.0414 180.0 1.18762 0.15
    0 6 14 840.6205 771.0614 180.0 1.18740 0.29
    1 1 27 180.4787 164.3281 180.0 1.18701 0.05
    3 5 -2 58.8899 52.9873 180.0 1.18652 0.02
    4 2 9 10.2320 9.1265 0.0 1.18588 0.00
    3 5 4 19.8202 17.6130 180.0 1.18575 0.01
    2 3 -21 472.9131 420.1774 180.0 1.18483 0.15
    2 2 24 327.1151 290.0126 0.0 1.18446 0.10
    4 0 -10 622.5433 551.7296 180.0 1.18445 0.11
    2 1 25 81.0696 71.8446 -0.0 1.18440 0.02
    2 5 -14 10.6841 9.4559 0.0 1.18419 0.00
    1 5 -18 352.0407 311.1578 0.0 1.18386 0.12
    1 6 13 242.3465 212.9315 -180.0 1.18314 0.08
    1 3 -24 1903.8747 1676.0963 180.0 1.18289 0.57
    2 6 7 409.7875 354.1185 0.0 1.18250 0.14
    3 1 -19 377.1595 308.6691 -0.0 1.18147 0.12
    3 5 -3 10.5551 8.7427 180.0 1.18129 0.00
    4 2 -7 536.5193 447.5682 180.0 1.18044 0.19
    2 6 -6 101.3297 84.4971 180.0 1.18030 0.04
    3 5 5 100.7828 84.0606 180.0 1.18028 0.04
    4 1 12 260.0911 216.8612 0.0 1.17980 0.09
    0 7 1 118.0531 96.8803 -180.0 1.17846 0.04
    2 2 -23 1059.4660 851.2232 180.0 1.17652 0.32
    3 1 21 146.0321 119.6212 180.0 1.17645 0.05
    0 7 2 284.7616 236.0982 180.0 1.17621 0.10
    2 1 -24 127.5171 104.3170 180.0 1.17612 0.04
    0 4 23 91.1201 75.8968 180.0 1.17597 0.03
    0 0 28 467.1907 402.1737 0.0 1.17551 0.06
    3 4 -12 95.1341 82.4937 180.0 1.17494 0.03
    3 2 -18 192.4771 167.2296 0.0 1.17478 0.06
    3 5 -4 9.4983 8.2666 180.0 1.17462 0.00
    3 5 6 180.6454 162.3936 0.0 1.17338 0.06
    4 2 10 1052.7530 947.5933 180.0 1.17334 0.36
    1 5 19 102.0272 93.3434 180.0 1.17300 0.03
    0 7 3 217.8682 202.3770 180.0 1.17247 0.08
    4 1 -10 32.4322 30.0857 180.0 1.17244 0.01
    2 6 8 76.2368 71.5998 180.0 1.17212 0.03
    3 4 14 2087.8624 1979.7496 0.0 1.17172 0.70
    4 3 1 521.8326 493.7109 0.0 1.17148 0.19
    1 6 -13 66.5374 63.6422 0.0 1.17118 0.02
    4 3 2 49.1456 46.7395 180.0 1.17107 0.02
    4 3 0 941.9620 900.4577 180.0 1.17041 0.33
    3 2 20 1756.7029 1695.5612 180.0 1.17009 0.55
    2 4 20 20.9353 20.1924 0.0 1.16965 0.01
    2 6 -7 144.6259 138.7174 180.0 1.16965 0.05
    1 4 -22 176.0064 168.8813 -180.0 1.16932 0.05
    4 3 3 6.9999 6.6203 0.0 1.16918 0.00
    0 2 27 212.9349 203.7203 0.0 1.16912 0.06
    3 3 -16 48.9696 46.3279 180.0 1.16897 0.02
    1 3 25 85.6853 80.1287 180.0 1.16860 0.02
    4 3 -1 2.6841 2.4912 180.0 1.16787 0.00
    4 2 -8 1187.3937 1098.0591 180.0 1.16741 0.42
    0 7 4 324.9608 300.5716 180.0 1.16730 0.11
    2 5 16 401.7845 368.7704 0.0 1.16672 0.13
    1 2 -26 28.0501 25.7952 -180.0 1.16663 0.01
    3 5 -5 3.4920 3.1961 -180.0 1.16660 0.00
    4 3 4 189.9234 171.4801 180.0 1.16583 0.07
    0 6 15 250.8074 225.6489 0.0 1.16560 0.08
    0 5 20 305.9754 274.9432 180.0 1.16553 0.10
    3 5 7 487.3280 435.4850 0.0 1.16514 0.17
    3 3 18 83.6601 74.3221 0.0 1.16483 0.03
    4 3 -2 326.5297 286.2727 0.0 1.16388 0.11
    0 1 28 5.4341 4.6734 -180.0 1.16377 0.00
    1 6 14 101.0741 88.3117 180.0 1.16347 0.03
    2 4 -19 663.1654 580.8334 180.0 1.16329 0.21
    4 1 13 30.3801 26.7841 0.0 1.16307 0.01
    3 0 -20 127.5124 113.3160 0.0 1.16294 0.02
    1 1 -27 33.4868 30.3595 180.0 1.16232 0.01
    2 5 -15 21.7173 19.0932 0.0 1.16169 0.01
    4 3 5 123.7891 107.9808 180.0 1.16107 0.04
    0 7 5 690.2905 602.9816 0.0 1.16074 0.24
    2 6 9 28.3423 24.7854 0.0 1.16057 0.01
    4 2 11 24.2195 20.4601 0.0 1.15975 0.01
    2 3 23 3.0924 2.5458 180.0 1.15942 0.00
    2 0 26 964.6173 783.0942 0.0 1.15925 0.14
    4 3 -3 69.5682 56.4390 0.0 1.15850 0.02
    1 0 28 23.2737 18.8998 0.0 1.15837 0.00
    3 0 22 164.5474 131.6532 0.0 1.15791 0.02
    2 6 -8 14.0001 11.1704 -180.0 1.15785 0.00
    3 5 -6 9.8025 7.6263 180.0 1.15731 0.00
    4 0 14 204.6491 157.2413 0.0 1.15683 0.03
    1 4 23 82.2798 61.1918 180.0 1.15662 0.02
    1 5 -19 350.7470 264.2404 180.0 1.15607 0.11
    3 5 8 168.1094 129.3146 -0.0 1.15565 0.06
    4 1 -11 156.6254 121.6226 0.0 1.15538 0.05
    3 4 -13 106.6417 82.7339 0.0 1.15535 0.04
    4 3 6 328.6241 256.8972 180.0 1.15494 0.11
    4 2 -9 93.3650 72.7384 180.0 1.15339 0.03
    0 7 6 12.7614 10.0969 180.0 1.15288 0.00
    2 3 -22 450.3221 367.8822 0.0 1.15228 0.13
    3 4 15 91.3514 76.2273 0.0 1.15206 0.03
    1 2 27 191.9262 163.4775 180.0 1.15182 0.05
    4 3 -4 93.5963 79.5762 0.0 1.15178 0.03
    3 1 -20 44.7916 39.0621 180.0 1.15156 0.01
    1 6 -14 1094.1354 967.6223 180.0 1.15123 0.35
    0 3 26 15.2763 13.8913 0.0 1.15005 0.00
    1 7 0 802.7762 717.9900 0.0 1.14973 0.27
    1 7 1 123.1414 109.6870 180.0 1.14945 0.04
    2 2 25 75.9512 67.4088 0.0 1.14944 0.02
    4 0 -12 235.0208 210.7588 180.0 1.14865 0.04
    1 7 -1 4.8363 4.3391 0.0 1.14860 0.00
    2 1 26 99.5306 91.8349 0.0 1.14798 0.03
    2 6 10 458.6353 421.6684 180.0 1.14795 0.15
    1 7 2 332.4371 306.9048 0.0 1.14778 0.11
    4 3 7 48.1549 44.5202 180.0 1.14751 0.02
    1 1 28 20.9277 19.5297 0.0 1.14713 0.01
    3 5 -7 363.1252 338.3886 0.0 1.14684 0.12
    3 2 -19 81.4003 75.9219 180.0 1.14676 0.03
    1 3 -25 184.1731 171.6586 0.0 1.14672 0.05
    3 1 22 9.7581 9.1144 180.0 1.14668 0.00
    1 7 -2 24.6568 23.3488 0.0 1.14608 0.01
    4 1 14 158.4497 151.1225 -0.0 1.14564 0.05
    1 5 20 1.8820 1.8222 180.0 1.14541 0.00
    4 2 12 202.2065 193.9882 180.0 1.14523 0.07
    2 6 -9 130.4648 126.1256 180.0 1.14501 0.04
    3 5 9 5.9177 5.7188 180.0 1.14500 0.00
    1 7 3 25.1546 24.3132 0.0 1.14473 0.01
    3 3 -17 4.8406 4.6989 0.0 1.14410 0.00
    2 5 17 720.3882 698.9063 180.0 1.14410 0.22
    0 7 7 36.8997 35.6771 -0.0 1.14380 0.01
    4 3 -5 54.0184 51.9353 180.0 1.14380 0.02
    0 6 16 332.5440 322.4137 180.0 1.14359 0.10
    1 6 15 1103.7213 1068.6136 -0.0 1.14337 0.35
    1 7 -3 682.4024 630.4882 0.0 1.14220 0.23
    0 4 24 115.5663 106.8193 180.0 1.14220 0.03
    3 2 21 20.4256 18.8477 180.0 1.14216 0.01
    2 2 -24 1142.5372 1039.7426 0.0 1.14186 0.33
    2 4 21 252.4358 226.8501 0.0 1.14133 0.08
    1 7 4 44.1460 39.0316 0.0 1.14033 0.01
    2 1 -25 204.0138 179.3593 0.0 1.14013 0.06
    3 3 19 991.5311 873.4913 0.0 1.13999 0.30
    2 5 -16 872.4106 762.8221 180.0 1.13905 0.27
    4 3 8 202.8678 175.1511 180.0 1.13885 0.07
    4 2 -10 48.1664 40.9527 180.0 1.13850 0.02
    4 1 -12 60.0188 48.6675 180.0 1.13768 0.02
    1 4 -23 3.9212 3.0311 180.0 1.13705 0.00
    1 7 -4 2.4386 1.9207 180.0 1.13700 0.00
    0 5 21 100.4825 77.7455 180.0 1.13667 0.03
    3 4 -14 190.5062 160.4626 0.0 1.13536 0.06
    3 5 -8 256.5547 217.8983 0.0 1.13530 0.08
    2 4 -20 125.1994 108.6167 0.0 1.13512 0.04
    1 7 5 357.9504 325.4199 180.0 1.13464 0.12
    4 3 -6 208.9777 188.5777 180.0 1.13462 0.07
    1 0 -28 6367.2289 6140.9399 0.0 1.13457 0.84
    2 6 11 349.6597 324.8070 180.0 1.13439 0.11
    0 7 8 1024.5965 962.8674 180.0 1.13358 0.33
    3 5 10 988.5264 926.2922 0.0 1.13329 0.32
    1 3 26 64.9900 61.6199 180.0 1.13317 0.02
    3 4 16 216.2745 196.0599 180.0 1.13201 0.07
    2 6 -10 5.8683 5.1296 -180.0 1.13125 0.00
    1 6 -15 20.7170 17.8263 0.0 1.13092 0.01
    0 2 28 174.8399 147.5115 180.0 1.13055 0.05
    1 7 -5 368.8288 314.2982 0.0 1.13054 0.12
    4 2 13 68.9330 58.0731 0.0 1.12990 0.02
    1 2 -27 26.1964 21.5382 180.0 1.12922 0.01
    4 3 9 47.8292 39.1297 0.0 1.12905 0.02
    1 5 -20 388.4593 313.4300 0.0 1.12882 0.11
    2 3 24 22.7617 17.5428 180.0 1.12783 0.01
    1 7 6 153.3345 118.4206 0.0 1.12770 0.05
    4 1 15 6.8085 5.2768 0.0 1.12764 0.00
    1 4 24 21.2759 17.0545 180.0 1.12485 0.01
    0 1 29 349.7904 302.1608 180.0 1.12439 0.09
    4 3 -7 219.8754 185.6659 180.0 1.12435 0.07
    1 1 -28 161.2402 143.8972 180.0 1.12400 0.04
    1 6 16 963.0392 871.8726 -0.0 1.12297 0.29
    1 7 -6 28.3066 25.5947 180.0 1.12287 0.01
    4 2 -11 368.2538 332.3685 -180.0 1.12286 0.12
    3 5 -9 291.9100 264.3404 180.0 1.12279 0.09
    3 1 -21 236.5177 217.0484 -0.0 1.12251 0.07
    0 7 9 3.4036 3.1004 180.0 1.12232 0.00
    0 6 17 4.4627 4.0397 0.0 1.12147 0.00
    2 5 18 52.6202 47.5886 0.0 1.12144 0.02
    2 3 -23 58.4902 53.2608 0.0 1.12096 0.02
    3 5 11 31.1917 28.8187 180.0 1.12063 0.01
    2 6 12 247.5177 233.5255 180.0 1.11999 0.08
    1 7 7 155.1969 146.7552 180.0 1.11959 0.05
    4 1 -13 526.0147 496.6380 0.0 1.11948 0.17
    3 3 -18 434.6927 412.2372 180.0 1.11946 0.13
    4 0 16 41.1580 38.7899 180.0 1.11936 0.01
    3 2 -20 19.6775 18.6563 0.0 1.11935 0.01
    1 5 21 94.2844 89.7278 0.0 1.11839 0.03
    4 3 10 89.3941 84.8508 180.0 1.11822 0.03
    3 1 23 459.1197 439.5820 180.0 1.11777 0.13
    2 6 -11 815.9332 759.9735 0.0 1.11669 0.26
    2 5 -17 131.5039 122.0936 0.0 1.11640 0.04
    2 0 -26 217.3251 200.2004 0.0 1.11607 0.03
    2 2 26 203.2496 188.7502 0.0 1.11606 0.05
    3 3 20 502.9889 475.9333 0.0 1.11540 0.15
    1 2 28 454.4762 433.2036 180.0 1.11528 0.12
    3 4 -15 736.2668 700.7238 180.0 1.11509 0.22
    3 2 22 668.0935 637.2266 -180.0 1.11486 0.19
    0 3 27 38.6304 36.9689 180.0 1.11456 0.01
    1 7 -7 115.5976 109.8657 0.0 1.11408 0.04
    4 2 14 106.5541 101.1663 0.0 1.11390 0.03
    2 4 22 1.7547 1.6632 0.0 1.11370 0.00
    2 1 27 72.3066 68.4061 0.0 1.11345 0.02
    4 3 -8 1411.5641 1342.2001 0.0 1.11308 0.45
    1 3 -26 1030.9032 988.2690 180.0 1.11240 0.27
    3 4 17 393.9816 380.7728 180.0 1.11170 0.12
    4 0 -14 178.0896 175.6159 0.0 1.11081 0.03
    1 6 -16 170.6270 168.8230 180.0 1.11039 0.05
    1 7 8 823.9656 813.7051 180.0 1.11038 0.26
    0 7 10 413.6604 406.7825 0.0 1.11012 0.13
    0 4 25 104.9315 103.2976 180.0 1.10992 0.03
    1 1 29 207.2059 203.4785 180.0 1.10976 0.05
    3 5 -10 73.2062 71.0516 0.0 1.10942 0.02
    4 1 16 89.9438 86.6443 -0.0 1.10921 0.03
    2 2 -25 48.8707 47.1966 0.0 1.10884 0.01
    0 5 22 341.1583 321.8313 -180.0 1.10860 0.10
    2 4 -21 472.7920 424.5879 180.0 1.10765 0.13
    3 5 12 22.2624 20.4658 180.0 1.10713 0.01
    4 2 -12 228.9017 213.4404 180.0 1.10659 0.07
    4 3 11 17.9123 16.7254 0.0 1.10643 0.01
    1 4 -24 76.6278 71.6719 180.0 1.10606 0.02
    2 1 -26 99.1797 92.6846 0.0 1.10601 0.03
    2 6 13 1056.2005 1000.2621 -180.0 1.10489 0.32
    1 7 -8 439.2791 417.2971 -180.0 1.10425 0.14
    3 0 -22 4.4592 4.2670 0.0 1.10409 0.00
    1 6 17 348.9669 322.1768 0.0 1.10238 0.10
    1 5 -21 25.3617 23.5043 180.0 1.10217 0.01
    2 6 -12 538.7804 496.5269 0.0 1.10144 0.16
    4 3 -9 410.4999 377.8940 -0.0 1.10090 0.13
    4 1 -14 47.8896 44.0024 0.0 1.10089 0.01
    1 7 9 1.2175 1.1344 0.0 1.10017 0.00
    1 3 27 27.3640 25.2936 180.0 1.09954 0.01
    3 0 24 44.4292 40.8962 0.0 1.09938 0.01
    0 6 18 35.1426 32.3459 0.0 1.09935 0.01
    2 5 19 125.2206 114.1782 -180.0 1.09886 0.04
    2 3 25 3.2683 3.2513 180.0 1.09747 0.00
    4 2 15 52.8911 52.0040 180.0 1.09734 0.02
    0 0 30 1264.5874 1303.3123 180.0 1.09714 0.15
    0 7 11 523.1606 519.7381 0.0 1.09710 0.16
    4 4 1 79.8841 78.7323 0.0 1.09672 0.02
    4 4 2 3.7938 3.7270 0.0 1.09638 0.00
    4 4 0 64.6579 63.7263 0.0 1.09584 0.02
    3 5 -11 43.1983 43.0750 180.0 1.09530 0.01
    3 3 -19 1005.8809 1009.2075 0.0 1.09513 0.29
    4 4 3 76.4079 76.9220 -180.0 1.09483 0.02
    3 4 -16 1617.9361 1643.8016 180.0 1.09465 0.47
    1 4 25 378.8738 389.7705 180.0 1.09435 0.10
    0 2 29 661.5295 685.8165 0.0 1.09435 0.16
    3 1 -22 0.0911 0.0941 0.0 1.09434 0.00
    1 2 -28 113.6902 119.2516 0.0 1.09399 0.03
    2 5 -18 23.3414 23.9586 180.0 1.09385 0.01
    4 3 12 10.1968 10.3465 0.0 1.09380 0.00
    4 4 -1 53.4977 54.1954 0.0 1.09375 0.02
    1 7 -9 92.5029 93.2907 180.0 1.09347 0.03
    3 5 13 9.0089 8.8246 -0.0 1.09290 0.00
    3 2 -21 13.5510 13.0157 180.0 1.09261 0.00
    4 4 4 52.4423 50.7799 0.0 1.09208 0.02
    1 5 22 279.4280 267.3060 180.0 1.09198 0.08
    3 4 18 67.8215 66.6285 180.0 1.09125 0.02
    3 3 21 128.9041 127.1850 180.0 1.09113 0.04
    2 3 -24 95.3667 95.0653 180.0 1.09087 0.03
    4 4 -2 55.3427 55.4073 0.0 1.09048 0.02
    4 1 17 194.5665 194.9080 0.0 1.09045 0.06
    2 0 28 27.6209 27.8139 0.0 1.09008 0.00
    4 2 -13 69.6652 70.1023 180.0 1.08982 0.02
    3 1 24 7.0907 7.1303 180.0 1.08975 0.00
    1 6 -17 422.2857 424.7570 -0.0 1.08975 0.12
    2 6 14 29.3747 29.7040 180.0 1.08918 0.01
    1 7 10 6.7958 6.9016 0.0 1.08904 0.00
    3 2 23 121.5868 127.0743 180.0 1.08824 0.03
    4 4 5 83.4377 87.0981 180.0 1.08816 0.03
    1 1 -29 114.2515 121.2252 0.0 1.08804 0.03
    4 3 -10 179.4040 188.6274 180.0 1.08793 0.05
    0 1 30 850.9810 914.4153 0.0 1.08758 0.20
    2 4 23 185.1648 201.7414 0.0 1.08680 0.05
    4 4 -3 156.0306 164.0697 -0.0 1.08605 0.05
    2 6 -13 682.7458 711.8672 0.0 1.08562 0.20
    2 2 27 26.4702 27.4999 0.0 1.08425 0.01
    1 0 30 292.6369 298.0257 180.0 1.08389 0.03
    0 7 12 536.0210 547.8792 0.0 1.08334 0.16
    4 4 6 214.5623 220.3244 0.0 1.08311 0.06
    4 1 -15 103.5265 107.0033 0.0 1.08202 0.03
    1 7 -10 212.1217 219.1765 180.0 1.08182 0.06
    1 6 18 15.1738 15.6764 0.0 1.08171 0.00
    0 5 23 421.7647 438.7519 0.0 1.08135 0.11
    0 3 28 71.9651 76.3441 180.0 1.08099 0.02
    2 4 -22 291.2534 308.0439 -0.0 1.08091 0.08
    1 2 29 26.7963 28.5808 0.0 1.08084 0.01
    2 1 28 6.1608 6.5469 0.0 1.08069 0.00
    4 0 18 251.0482 261.6358 0.0 1.08061 0.04
    3 5 -12 240.6047 251.6300 0.0 1.08055 0.07
    4 4 -4 152.1386 158.0435 0.0 1.08051 0.05
    4 3 13 0.0817 0.0847 180.0 1.08043 0.00
    4 2 16 76.6960 79.3030 0.0 1.08033 0.02
    1 3 -27 38.0458 38.1823 0.0 1.07983 0.01
    0 4 26 50.5405 49.5297 180.0 1.07907 0.01
    3 5 14 142.2569 137.3659 180.0 1.07804 0.04
    2 2 -26 188.2548 177.3888 180.0 1.07738 0.05
    0 6 19 24.5793 23.6543 180.0 1.07734 0.01
    1 7 11 235.6303 229.4060 0.0 1.07708 0.07
    4 4 7 160.2831 157.4361 180.0 1.07697 0.05
    2 5 20 634.4633 633.5059 0.0 1.07643 0.17
    1 4 -25 165.3000 165.5750 180.0 1.07632 0.04
    1 5 -22 0.0041 0.0041 -180.0 1.07617 0.00
    3 6 1 47.7284 48.2344 180.0 1.07589 0.01
    3 6 0 75.6767 77.4178 180.0 1.07541 0.02
    3 6 2 370.1567 381.3598 0.0 1.07522 0.11
    1 1 30 148.4881 158.7081 0.0 1.07466 0.04
    4 3 -11 139.3441 150.2360 180.0 1.07426 0.04
    3 4 -17 117.3974 128.0289 180.0 1.07416 0.03
    4 4 -5 93.4794 101.2862 0.0 1.07390 0.03
    3 6 -1 844.8314 919.1613 -180.0 1.07379 0.25
    2 1 -27 108.4904 120.4884 0.0 1.07363 0.03
    3 6 3 322.0908 349.0387 180.0 1.07341 0.10
    2 7 1 116.0133 125.0058 0.0 1.07309 0.03
    2 6 15 238.0376 256.1303 180.0 1.07299 0.07
    2 7 0 252.8646 271.7155 180.0 1.07297 0.08
    4 2 -14 194.5962 207.5789 0.0 1.07264 0.06
    2 7 2 42.1424 44.5367 -0.0 1.07208 0.01
    4 0 -16 36.9014 38.9323 0.0 1.07190 0.01
    2 7 -1 17.8849 18.8912 0.0 1.07170 0.01
    4 1 18 0.5788 0.6143 0.0 1.07147 0.00
    2 5 -19 0.1810 0.1910 0.0 1.07146 0.00
    3 3 -20 30.3670 32.2715 0.0 1.07119 0.01
    3 6 -2 1.3430 1.4403 -180.0 1.07104 0.00
    3 4 19 158.0552 171.1566 180.0 1.07075 0.04
    3 6 4 215.4627 235.7195 0.0 1.07047 0.06
    2 7 3 84.4585 94.1504 0.0 1.06994 0.02
    4 4 8 0.0315 0.0352 0.0 1.06980 0.00
    1 7 -11 3.1241 3.5220 0.0 1.06941 0.00
    2 6 -14 432.1753 488.1346 180.0 1.06932 0.12
    2 7 -2 4.7532 5.3617 180.0 1.06931 0.00
    1 6 -18 618.5628 700.0323 0.0 1.06908 0.17
    0 7 13 24.8378 28.0833 180.0 1.06896 0.01
    2 3 26 157.6475 180.0400 -180.0 1.06830 0.04
    1 3 28 19.8253 22.6841 0.0 1.06762 0.00
    3 3 22 150.0668 170.0122 180.0 1.06726 0.04
    3 6 -3 60.8586 68.8569 -0.0 1.06718 0.02
    3 1 -23 287.6470 325.0312 0.0 1.06707 0.07
    2 7 4 3.6497 4.1362 0.0 1.06669 0.00
    3 2 -22 362.3919 412.7999 0.0 1.06658 0.09
    3 6 5 307.1994 348.8721 180.0 1.06644 0.09
    4 3 14 117.5064 133.2189 -0.0 1.06641 0.03
    4 4 -6 6.6502 7.5405 0.0 1.06630 0.00
    1 5 23 6.4424 7.3636 0.0 1.06625 0.00
    2 7 -3 11.6145 13.1656 0.0 1.06582 0.00
    3 5 -13 74.9285 83.6118 0.0 1.06525 0.02
    1 4 26 40.2586 44.6322 0.0 1.06509 0.01
    1 7 12 70.7562 77.8377 0.0 1.06440 0.02
    4 1 -16 0.5074 0.5350 180.0 1.06298 0.00
    4 2 17 33.9879 36.0750 0.0 1.06298 0.01
    1 0 -30 44.0254 44.7279 0.0 1.06295 0.01
    3 5 15 393.0709 416.2187 180.0 1.06267 0.11
    3 1 25 25.0685 26.4549 180.0 1.06263 0.01
    2 7 5 66.1218 71.4043 180.0 1.06236 0.02
    3 2 24 20.2678 21.8428 180.0 1.06233 0.01
    3 6 -4 88.3936 96.3021 180.0 1.06226 0.03
    2 3 -25 37.9857 42.6860 0.0 1.06197 0.01
    4 4 9 114.7232 130.1205 180.0 1.06167 0.03
    3 6 6 20.4592 23.5783 0.0 1.06134 0.01
    2 7 -4 28.7845 33.2243 -180.0 1.06125 0.01
    1 6 19 2.0344 2.3591 -180.0 1.06106 0.00
    1 2 -29 4.3919 5.0455 180.0 1.06075 0.00
    2 4 24 38.2009 44.4074 0.0 1.06065 0.01
    0 2 30 4.3380 5.1471 180.0 1.06032 0.00
    4 3 -12 462.1879 557.5682 180.0 1.05999 0.13
    4 4 -7 2.6648 2.9817 0.0 1.05776 0.00
    2 7 6 38.6707 42.6624 180.0 1.05699 0.01
    2 6 16 349.8814 390.7960 0.0 1.05640 0.10
    1 7 -12 29.0512 32.5155 180.0 1.05633 0.01
    3 6 -5 309.3535 346.3082 0.0 1.05632 0.09
    2 7 -5 134.2108 152.4370 180.0 1.05566 0.04
    0 6 20 23.3871 26.6650 0.0 1.05552 0.01
    3 6 7 42.8153 48.2836 0.0 1.05523 0.01
    4 2 -15 37.8514 42.5977 0.0 1.05516 0.01
    2 4 -23 174.6519 194.6658 180.0 1.05494 0.04
    0 5 24 148.2939 165.4186 180.0 1.05492 0.04
    1 1 -30 140.4956 159.7442 0.0 1.05425 0.03
    2 5 21 347.7204 392.0292 0.0 1.05424 0.09
    0 7 14 0.3901 0.4404 0.0 1.05406 0.00
    2 2 28 1.3669 1.5565 180.0 1.05394 0.00
    3 4 -18 67.4704 76.6528 180.0 1.05369 0.02
    0 1 31 615.5791 706.7285 0.0 1.05307 0.14
    2 6 -15 19.5283 21.5879 0.0 1.05267 0.01
    4 4 10 15.7055 17.2882 180.0 1.05265 0.00
    4 1 19 9.7044 10.5578 0.0 1.05238 0.00
    4 3 15 0.8550 0.9128 0.0 1.05185 0.00
    2 0 -28 238.0165 252.1483 0.0 1.05131 0.03
    1 7 13 140.1205 145.2641 0.0 1.05108 0.04
    1 5 -23 1.1551 1.1794 0.0 1.05085 0.00
    2 7 7 355.3966 358.7227 180.0 1.05063 0.10
    3 4 20 53.7086 53.2395 0.0 1.05030 0.01
    2 1 29 56.9988 56.5353 0.0 1.04960 0.01
    0 4 27 233.5572 231.6992 0.0 1.04959 0.06
    3 5 -14 0.0367 0.0365 180.0 1.04952 0.00
    3 6 -6 139.1398 138.7256 -180.0 1.04940 0.04
    2 5 -20 1314.0514 1309.2646 180.0 1.04933 0.34
    0 3 29 33.0368 32.9644 0.0 1.04922 0.01
    2 7 -6 15.0608 14.9872 180.0 1.04908 0.00
    3 0 -24 405.1484 402.8120 180.0 1.04907 0.05
    1 3 -28 403.4780 397.8987 180.0 1.04890 0.10
    1 6 -19 2.7135 2.6713 180.0 1.04848 0.00
    4 4 -8 7.5484 7.4749 0.0 1.04836 0.00
    1 2 30 240.0554 234.3443 180.0 1.04834 0.05
    3 6 8 10.7126 10.6106 0.0 1.04817 0.00
    1 4 -26 5.9276 5.9234 0.0 1.04779 0.00
    3 3 -21 70.6910 70.4505 180.0 1.04769 0.02
    2 2 -27 470.1851 464.1340 0.0 1.04738 0.11
    3 5 16 116.9384 112.6659 180.0 1.04687 0.03
    4 2 18 377.0479 395.3128 -0.0 1.04538 0.10
    4 3 -13 69.7390 73.6209 180.0 1.04522 0.02
    3 0 26 92.3334 97.4835 0.0 1.04467 0.01
    4 1 -17 173.4008 178.8921 0.0 1.04386 0.05
    3 3 23 3.3233 3.4193 180.0 1.04383 0.00
    2 7 8 30.1235 31.3521 180.0 1.04333 0.01
    2 1 -28 32.6489 34.7597 -180.0 1.04289 0.01
    4 4 11 167.6106 179.2100 0.0 1.04280 0.05
    1 7 -13 56.6769 60.9946 180.0 1.04266 0.02
    1 1 31 161.4514 183.6456 180.0 1.04166 0.04
    2 7 -7 236.7638 266.9806 180.0 1.04159 0.07
    3 6 -7 83.1688 93.7622 0.0 1.04158 0.02
    4 0 20 865.0738 978.5507 0.0 1.04144 0.11
    3 2 -23 167.2512 193.8775 0.0 1.04129 0.04
    1 5 24 28.7339 33.1020 180.0 1.04120 0.01
    3 1 -24 134.2999 154.3752 0.0 1.04070 0.03
    1 6 20 32.2192 36.9758 -0.0 1.04051 0.01
    2 3 27 230.9353 267.2593 0.0 1.04031 0.05
    3 6 9 0.0248 0.0284 0.0 1.04020 0.00
    2 6 17 58.3285 65.6011 180.0 1.03952 0.02
    0 7 15 38.6205 40.3007 180.0 1.03873 0.01
    4 4 -9 270.0846 286.4635 180.0 1.03817 0.07
    4 2 -16 38.3332 41.9685 0.0 1.03749 0.01
    1 3 29 246.4392 273.0829 180.0 1.03729 0.06
    1 7 14 72.1071 79.4867 180.0 1.03722 0.02
    3 2 25 177.5085 196.1097 0.0 1.03716 0.04
    1 4 27 326.6594 361.7872 180.0 1.03703 0.08
    4 3 16 156.3055 172.6216 0.0 1.03684 0.04
    3 1 26 14.0055 15.5371 0.0 1.03640 0.00
    2 6 -16 41.3046 45.9898 180.0 1.03574 0.01
    5 0 2 34.5052 38.4235 180.0 1.03567 0.00
    2 4 25 127.4815 141.9006 0.0 1.03528 0.03
    2 7 9 366.2202 408.5578 180.0 1.03516 0.10
    5 0 0 362.6488 408.6384 180.0 1.03459 0.05
    2 3 -26 6.4309 7.2191 0.0 1.03423 0.00
    0 6 21 153.6228 176.4066 180.0 1.03395 0.04
    3 5 -15 1.4884 1.7622 180.0 1.03345 0.00
    3 4 -19 424.5842 507.6357 180.0 1.03332 0.11
    4 1 20 251.2777 298.9241 180.0 1.03325 0.06
    2 7 -8 185.6180 221.5228 0.0 1.03323 0.05
    3 6 -8 253.9060 305.8357 0.0 1.03291 0.07
    4 0 -18 662.8975 805.0729 0.0 1.03273 0.09
    5 0 4 149.2087 178.0950 0.0 1.03267 0.02
    2 5 22 9.9804 12.2426 0.0 1.03234 0.00
    4 4 12 7.0724 8.5633 0.0 1.03220 0.00
    0 8 0 1.9582 2.3639 180.0 1.03182 0.00
    3 6 10 57.2082 67.4868 180.0 1.03139 0.02
    0 8 1 4.3271 5.0694 180.0 1.03131 0.00
    3 5 17 87.6288 99.4195 -180.0 1.03075 0.02
    4 3 -14 105.3941 121.7410 180.0 1.03004 0.03
    3 4 21 0.9790 1.1364 0.0 1.02996 0.00
    0 8 2 20.7054 23.9967 180.0 1.02980 0.01
    2 4 -24 6.3185 7.4081 180.0 1.02974 0.00
    5 0 -2 1065.0297 1224.6689 180.0 1.02946 0.15
    1 2 -30 55.6049 64.3757 -0.0 1.02936 0.01
    0 5 25 8.0055 9.2322 0.0 1.02933 0.00
    0 0 32 80.8151 91.1144 180.0 1.02857 0.01
    1 7 -14 163.9996 187.5416 180.0 1.02851 0.04
    0 2 31 8.3953 9.6246 0.0 1.02827 0.00
    1 6 -20 60.8542 70.9603 0.0 1.02802 0.02
    2 0 30 128.2569 151.4038 180.0 1.02794 0.01
    4 2 19 56.6344 66.3512 0.0 1.02762 0.01
    5 1 2 1.9180 2.2191 0.0 1.02762 0.00
    5 1 1 466.5963 539.8147 0.0 1.02759 0.13
    2 5 -21 235.8484 280.6249 180.0 1.02752 0.06
    0 8 3 486.3359 567.2187 -180.0 1.02729 0.13
    4 4 -10 60.7233 70.5906 -180.0 1.02727 0.02
    5 1 3 12.6351 14.1386 0.0 1.02664 0.00
    5 1 0 2.6369 2.9393 0.0 1.02656 0.00
    1 5 -24 320.2488 348.6370 180.0 1.02625 0.08
    2 7 10 36.6881 39.9977 180.0 1.02618 0.01
    5 0 6 98.2130 106.6421 0.0 1.02568 0.01
    2 2 29 77.6086 82.6208 180.0 1.02503 0.02
    4 1 -18 81.8074 88.8077 -0.0 1.02474 0.02
    5 1 4 40.1120 43.8165 180.0 1.02468 0.01
    3 3 -22 928.7632 1009.7172 0.0 1.02467 0.23
    5 1 -1 44.0626 48.3079 180.0 1.02454 0.01
    2 7 -9 296.3785 331.5534 180.0 1.02407 0.08
    0 8 4 81.6265 91.0898 180.0 1.02380 0.02
    3 6 -9 270.9283 298.6884 -0.0 1.02346 0.07
    0 7 16 0.0019 0.0020 0.0 1.02305 0.00
    1 7 15 26.2718 28.2691 0.0 1.02290 0.01
    2 6 18 292.8213 313.3051 0.0 1.02244 0.07
    1 1 -31 34.8370 36.9547 180.0 1.02243 0.01
    3 6 11 18.8935 20.2784 0.0 1.02182 0.00
    5 1 5 22.8383 24.4856 -0.0 1.02174 0.01
    5 1 -2 562.8552 602.7648 180.0 1.02155 0.15
    4 3 17 76.4836 81.9283 0.0 1.02147 0.02
    0 4 28 33.9124 36.3990 -0.0 1.02142 0.01
    4 4 13 75.0025 79.9582 0.0 1.02094 0.02
    3 3 24 413.8567 441.1325 0.0 1.02090 0.10
    0 1 32 35.8247 38.4691 180.0 1.02068 0.01
    5 0 -4 122.9437 130.2421 180.0 1.02046 0.02
    1 4 -27 8.8993 9.5938 0.0 1.02044 0.00
    1 6 21 6.9228 7.2943 0.0 1.02012 0.00
    2 1 30 73.5695 77.4039 0.0 1.02006 0.02
    4 2 -17 58.8461 59.7942 -0.0 1.01969 0.02
    1 3 -29 21.1406 20.6278 0.0 1.01950 0.00
    0 8 5 14.0831 14.1617 180.0 1.01937 0.00
    0 3 30 30.9522 30.1478 0.0 1.01911 0.01
    2 2 -28 27.7200 27.5910 0.0 1.01878 0.01
    4 5 1 5.3098 5.4306 0.0 1.01877 0.00
    2 6 -17 407.5470 418.1733 0.0 1.01862 0.10
    4 5 2 1.1089 1.1500 0.0 1.01850 0.00
    1 0 32 162.6006 172.8775 180.0 1.01822 0.02
    4 5 0 219.7238 232.3520 0.0 1.01807 0.06
    5 1 6 1.3819 1.4656 180.0 1.01785 0.00
    1 2 31 198.8890 213.9273 180.0 1.01763 0.04
    5 1 -3 56.0647 59.6730 -180.0 1.01761 0.02
    4 5 3 274.5165 292.9508 180.0 1.01726 0.07
    3 5 -16 121.1072 129.2133 180.0 1.01712 0.03
    1 5 25 0.8780 0.9387 180.0 1.01688 0.00
    3 2 -24 185.6528 199.2524 0.0 1.01674 0.04
    2 7 11 162.5913 175.2069 -180.0 1.01645 0.04
    4 5 -1 35.9762 38.7293 180.0 1.01639 0.01
    4 4 -11 127.4660 137.0486 180.0 1.01573 0.03
    3 1 -25 68.7626 74.0718 0.0 1.01522 0.02
    4 5 4 773.7637 843.6469 180.0 1.01505 0.21
    5 0 8 694.8594 760.0857 0.0 1.01495 0.09
    4 3 -15 25.5743 28.4235 0.0 1.01453 0.01
    3 5 18 496.8201 556.1169 180.0 1.01439 0.12
    2 7 -10 78.6733 88.6119 0.0 1.01419 0.02
    4 1 21 199.6194 224.8130 180.0 1.01416 0.05
    0 8 6 413.1117 467.5849 0.0 1.01404 0.11
    1 7 -15 3.5353 4.0180 0.0 1.01396 0.00
    4 5 -2 441.6021 501.9788 0.0 1.01376 0.12
    2 1 -29 6.6340 7.7689 180.0 1.01368 0.00
    2 3 28 224.2520 260.5337 -180.0 1.01344 0.05
    3 6 -10 551.7309 633.0813 0.0 1.01331 0.14
    3 4 -20 76.8570 88.8004 0.0 1.01314 0.02
    5 1 7 138.0016 155.9039 0.0 1.01305 0.04
    5 1 -4 24.5441 27.5698 0.0 1.01275 0.01
    3 2 26 189.4867 215.8500 180.0 1.01273 0.04
    0 6 22 3.9754 4.5147 180.0 1.01268 0.00
    4 5 5 263.3035 286.8907 180.0 1.01190 0.07
    1 8 0 44.4664 48.3793 0.0 1.01189 0.01
    1 8 1 90.2505 97.5953 180.0 1.01170 0.02
    3 6 12 111.7840 120.3466 180.0 1.01156 0.03
    1 8 -1 0.1630 0.1743 180.0 1.01112 0.00
    3 1 27 0.0608 0.0648 0.0 1.01107 0.00
    2 5 23 98.1710 104.2685 180.0 1.01081 0.02
    2 4 26 6.1389 6.5063 0.0 1.01070 0.00
    1 1 32 5.5510 5.8421 0.0 1.01056 0.00
    1 8 2 289.5542 308.6863 -180.0 1.01056 0.08
    4 5 -3 55.7139 59.8266 0.0 1.01020 0.01
    1 4 28 154.2437 164.6997 0.0 1.01012 0.03
    3 4 22 122.1085 132.8005 -180.0 1.00981 0.03
    4 2 20 8.0305 8.7422 0.0 1.00979 0.00
    1 8 -2 538.8650 596.2431 0.0 1.00940 0.14
    4 4 14 16.0587 17.8862 0.0 1.00909 0.00
    1 8 3 57.3288 63.9634 180.0 1.00848 0.02
    1 3 30 330.6499 371.8396 180.0 1.00846 0.07
    1 7 16 141.9839 158.2498 0.0 1.00821 0.04
    5 0 -6 176.5157 194.7861 0.0 1.00789 0.02
    0 8 7 59.9864 66.5419 0.0 1.00784 0.02
    4 5 6 87.1087 96.4431 180.0 1.00784 0.02
    1 6 -21 20.7409 23.0749 0.0 1.00777 0.00
    2 3 -27 87.8049 98.5813 0.0 1.00761 0.02
    5 1 8 226.9465 247.9856 180.0 1.00737 0.06
    0 7 17 69.4392 75.8367 180.0 1.00713 0.02
    5 1 -5 2.4285 2.6255 180.0 1.00702 0.00
    1 8 -3 334.6801 357.6416 -0.0 1.00674 0.09
    2 5 -22 336.1737 350.6455 180.0 1.00607 0.08
    2 7 12 20.8006 21.7756 180.0 1.00606 0.01
    4 3 18 121.2859 127.4552 0.0 1.00583 0.03
    4 5 -4 812.9263 855.2392 0.0 1.00574 0.21
    4 1 -19 20.5650 21.6427 0.0 1.00569 0.01
    1 8 4 538.6148 567.9058 180.0 1.00547 0.14
    2 4 -25 0.2425 0.2569 180.0 1.00533 0.00
    2 6 19 7.8964 8.3325 0.0 1.00524 0.00
    0 5 26 12.5365 13.0419 180.0 1.00458 0.00
    5 2 2 21.4031 22.3112 0.0 1.00453 0.01
    5 2 1 229.3022 238.9620 0.0 1.00450 0.06
    2 7 -11 303.2129 314.2440 180.0 1.00366 0.08
    4 4 -12 0.1345 0.1393 0.0 1.00365 0.00
    5 2 3 11.4447 11.8243 180.0 1.00362 0.00
    5 2 0 162.9586 168.1453 180.0 1.00354 0.04
    1 8 -4 72.8539 74.5514 0.0 1.00318 0.02
    4 5 7 170.4553 172.7923 0.0 1.00289 0.04
    3 6 -11 0.2311 0.2315 180.0 1.00252 0.00
    4 0 22 71.8312 71.9948 0.0 1.00250 0.01
    1 5 -25 0.4435 0.4405 0.0 1.00236 0.00
    3 3 -23 59.3694 58.6701 -0.0 1.00218 0.01
    4 2 -18 9.5059 9.4364 0.0 1.00184 0.00
    5 2 4 97.5356 97.6147 0.0 1.00179 0.03
    5 2 -1 6.7294 6.7332 180.0 1.00165 0.00
    1 8 5 49.1541 48.9718 180.0 1.00155 0.01
    2 6 -18 74.9801 74.6492 0.0 1.00140 0.02
    5 1 9 8.5674 8.5672 180.0 1.00085 0.00
    5 0 10 64.1887 64.1940 0.0 1.00083 0.01
    0 8 8 88.3313 87.4287 0.0 1.00082 0.02
    3 6 13 0.1044 0.1032 180.0 1.00067 0.00
    3 5 -17 99.0337 97.6959 -0.0 1.00061 0.02
    5 1 -6 37.0378 37.2520 180.0 1.00046 0.01
    4 5 -5 146.5478 146.8262 -0.0 1.00041 0.04
    1 6 22 23.6243 24.2298 180.0 0.99997 0.01
    1 2 -31 2.4692 2.6150 180.0 0.99968 0.00
    1 0 -32 161.1334 171.3499 0.0 0.99968 0.02
    1 7 -16 927.0741 1001.8702 0.0 0.99908 0.23
    5 2 5 125.3341 134.4848 180.0 0.99904 0.03
    5 2 -2 165.4338 178.7319 180.0 0.99886 0.04
    4 3 -16 333.6648 365.1105 180.0 0.99879 0.08
    1 8 -5 10.3559 11.3404 180.0 0.99873 0.00
    3 3 25 2.8875 3.2133 0.0 0.99850 0.00
    0 2 32 100.5114 116.1314 -0.0 0.99804 0.02
    3 5 19 0.0275 0.0308 180.0 0.99786 0.00
    3 0 -26 336.9342 387.1936 180.0 0.99784 0.04
    2 2 30 60.0245 66.5635 180.0 0.99747 0.01
    4 5 8 50.8533 54.6063 180.0 0.99709 0.01
    1 8 6 535.1190 567.8110 -180.0 0.99677 0.14
    4 4 15 9.8159 10.3904 0.0 0.99673 0.00
    5 2 6 72.9995 72.3007 0.0 0.99540 0.02
    4 1 22 0.3368 0.3283 180.0 0.99518 0.00
    5 2 -3 306.0394 301.6014 0.0 0.99517 0.08
    2 7 13 17.6091 17.0897 180.0 0.99507 0.00
    0 4 29 304.3806 297.7243 0.0 0.99449 0.07
    4 5 -6 134.9111 134.0318 0.0 0.99425 0.03
    1 4 -28 33.0633 32.7521 -0.0 0.99421 0.01
    4 0 -20 483.4560 483.4977 0.0 0.99391 0.06
    3 0 28 213.9843 214.6909 0.0 0.99375 0.02
    5 1 10 7.2288 7.3235 180.0 0.99355 0.00
    1 8 -6 199.1879 202.2872 0.0 0.99343 0.05
    1 5 26 304.9820 311.6740 180.0 0.99327 0.07
    1 7 17 7.9806 8.1768 180.0 0.99323 0.00
    3 4 -21 7.3629 7.5654 -180.0 0.99318 0.00
    5 1 -7 745.3096 765.8065 180.0 0.99312 0.19
    0 8 9 162.9903 168.4426 180.0 0.99305 0.04
    2 0 -30 114.6238 119.9324 0.0 0.99303 0.01
    3 2 -25 30.3343 31.8407 0.0 0.99294 0.01
    2 7 -12 41.1821 43.3017 0.0 0.99254 0.01
    1 1 -32 124.8722 135.2032 -0.0 0.99243 0.03
    5 0 -8 246.2369 256.8228 0.0 0.99214 0.03
    2 1 31 46.3151 48.3928 0.0 0.99198 0.01
    4 2 21 489.0200 510.5769 180.0 0.99195 0.11
    0 6 23 3.1213 3.2555 0.0 0.99178 0.00
    1 3 -30 78.0015 81.6093 0.0 0.99154 0.02
    2 2 -29 9.0252 9.4600 0.0 0.99150 0.00
    3 6 -12 328.8927 345.9864 0.0 0.99116 0.08
    1 8 7 23.6670 24.8918 180.0 0.99116 0.01
    4 4 -13 46.3772 48.7781 180.0 0.99108 0.01
    0 7 18 90.7691 95.7338 -180.0 0.99102 0.02
    5 2 7 13.6022 14.2225 180.0 0.99091 0.00
    5 2 -4 0.3183 0.3329 0.0 0.99063 0.00
    3 1 -26 24.0392 25.5712 0.0 0.99063 0.01
    0 3 31 4.1527 4.4158 0.0 0.99056 0.00
    4 5 9 40.7723 42.8425 180.0 0.99050 0.01
    0 1 33 995.6652 1066.5913 -0.0 0.99020 0.20
    4 3 19 222.1763 232.9584 0.0 0.98998 0.05
    3 4 23 3.8794 4.0919 180.0 0.98990 0.00
    2 5 24 47.5599 50.0043 0.0 0.98967 0.01
    3 6 14 9.2003 9.3572 180.0 0.98923 0.00
    3 2 27 324.1561 325.9528 0.0 0.98906 0.07
    1 2 32 240.4903 233.9986 0.0 0.98858 0.05
    2 6 20 200.7323 186.4221 0.0 0.98798 0.05
    1 6 -22 57.8536 52.7323 0.0 0.98778 0.01
    2 3 29 94.8856 85.1709 0.0 0.98766 0.02
    1 8 -7 96.2690 85.2558 180.0 0.98733 0.02
    4 5 -7 1.3735 1.2193 -0.0 0.98732 0.00
    2 4 27 2.0736 1.7523 0.0 0.98689 0.00
    4 1 -20 17.5418 14.8494 180.0 0.98678 0.00
    3 1 28 5.4967 4.6112 180.0 0.98663 0.00
    2 1 -30 12.3638 10.9062 -180.0 0.98592 0.00
    5 2 8 2.8682 2.6739 0.0 0.98559 0.00
    5 1 11 344.0172 322.2900 180.0 0.98553 0.08
    5 2 -5 13.0522 12.5163 0.0 0.98526 0.00
    5 1 -8 460.6408 450.5923 180.0 0.98506 0.12
    2 5 -23 64.3322 63.6857 180.0 0.98502 0.01
    1 8 8 64.0752 65.2543 180.0 0.98475 0.02
    0 8 10 118.7663 122.9487 0.0 0.98457 0.03
    1 4 29 5.4899 5.9268 0.0 0.98432 0.00
    2 6 -19 46.9758 49.9588 180.0 0.98414 0.01
    4 2 -19 110.3528 117.2955 -0.0 0.98402 0.03
    3 5 -18 4.6269 4.9155 180.0 0.98400 0.00
    1 7 -17 339.6136 359.2173 0.0 0.98396 0.08
    4 4 16 0.2604 0.2735 0.0 0.98393 0.00
    5 0 12 67.6658 69.9935 180.0 0.98375 0.01
    2 7 14 96.1786 100.4971 180.0 0.98355 0.02
    4 5 10 131.8766 135.8335 0.0 0.98316 0.03
    4 3 -17 48.6609 49.9805 0.0 0.98288 0.01
    2 3 -28 380.9487 395.0387 -0.0 0.98207 0.08
    2 4 -26 6.0883 6.1432 0.0 0.98170 0.00
    3 5 20 326.1427 325.1404 180.0 0.98124 0.08
    1 1 33 0.2240 0.2236 0.0 0.98122 0.00
    1 3 31 0.3331 0.3343 180.0 0.98104 0.00
    2 7 -13 23.8815 23.7828 0.0 0.98092 0.01
    0 5 27 9.5440 9.5934 180.0 0.98067 0.00
    1 8 -8 105.3987 103.9363 180.0 0.98047 0.03
    3 3 -24 12.9602 12.8447 180.0 0.98024 0.00
    1 6 23 263.0463 255.0478 -180.0 0.98009 0.06
    4 5 -8 26.3837 24.3815 180.0 0.97966 0.01
    5 2 9 0.1065 0.0968 -180.0 0.97948 0.00
    3 6 -13 105.4749 94.3832 180.0 0.97932 0.03
    1 5 -26 3.0418 2.6798 0.0 0.97920 0.00
    5 2 -6 149.2719 131.6423 180.0 0.97912 0.04
    4 4 -14 439.5924 364.1419 0.0 0.97811 0.11
    1 7 18 91.1058 75.0275 0.0 0.97804 0.02
    1 8 9 3.9311 3.2539 180.0 0.97761 0.00
    3 6 15 44.7777 37.2773 180.0 0.97731 0.01
    5 1 12 100.9823 84.2303 -180.0 0.97684 0.02
    3 3 26 56.4888 46.6542 0.0 0.97665 0.01
    4 1 23 0.1298 0.1065 180.0 0.97637 0.00
    5 1 -9 102.0744 84.2070 0.0 0.97632 0.03
    0 8 11 97.9625 80.9184 0.0 0.97545 0.02
    4 5 11 16.4703 13.8017 180.0 0.97512 0.00
    0 7 19 355.3436 301.7523 -180.0 0.97480 0.08
    4 2 22 2.3210 2.0058 180.0 0.97417 0.00
    4 3 20 22.7205 19.6736 0.0 0.97401 0.01
    3 7 1 110.0035 95.1613 180.0 0.97373 0.03
    5 0 -10 297.8795 256.3303 0.0 0.97369 0.04
    3 4 -22 187.6459 162.4229 180.0 0.97351 0.04
    3 7 0 207.6387 177.9086 180.0 0.97337 0.05
    3 7 2 3.2466 2.7675 180.0 0.97323 0.00
    1 8 -9 12.8293 10.8267 -180.0 0.97290 0.00
    5 2 10 18.1172 15.2473 180.0 0.97264 0.00
    5 2 -7 330.0723 276.6427 180.0 0.97223 0.08
    3 7 -1 239.4346 201.3668 180.0 0.97217 0.06
    2 0 32 375.1839 317.6525 180.0 0.97194 0.04
    3 7 3 267.7738 223.5174 0.0 0.97189 0.07
    1 2 -32 27.2659 22.6782 0.0 0.97158 0.01
    2 7 15 6.8093 5.5960 0.0 0.97157 0.00
    4 5 -9 114.5370 92.3804 0.0 0.97133 0.03
    0 6 24 5.9767 4.7998 0.0 0.97127 0.00
    2 2 31 55.7906 44.3303 180.0 0.97116 0.01
    4 4 17 188.9953 146.8130 180.0 0.97077 0.04
    2 6 21 111.4417 86.1455 0.0 0.97074 0.03
    1 5 27 11.0534 8.3959 0.0 0.97039 0.00
    3 4 24 126.4382 95.5274 0.0 0.97028 0.03
    3 7 -2 391.4162 293.0902 -180.0 0.97012 0.10
    3 2 -26 106.3413 77.9759 180.0 0.96990 0.02
    1 8 10 0.4815 0.3494 180.0 0.96977 0.00
    3 7 4 47.8732 34.4938 0.0 0.96970 0.01
    0 2 33 1.3731 0.9426 0.0 0.96949 0.00
    5 3 2 530.5062 371.4621 -0.0 0.96928 0.13
    5 3 1 130.3088 91.0517 0.0 0.96926 0.03
    1 4 -29 21.1171 13.4630 180.0 0.96907 0.00
    2 5 25 4.6017 2.9746 -0.0 0.96896 0.00
    2 7 -14 0.6229 0.4101 180.0 0.96885 0.00
_pd_meas_2theta_range_min     0.51000
_pd_meas_2theta_range_max     49.99500
_pd_meas_2theta_range_inc     0.00100
_pd_meas_number_of_points     49486
_pd_meas_scan_method     step
_reflns_number_total     1618
_refine_ls_matrix_type     full
_refine_ls_wR_factor_obs     0.06154
_refine_ls_goodness_of_fit_all     1.417
_refine_ls_number_parameters     96
_refine_ls_number_restraints     42
_refine_ls_number_constraints     34
_refine_ls_weighting_scheme     sigma
_refine_ls_shift/su_max     8.5135
_refine_ls_shift/su_mean     0.1974
loop_
    _atom_type_symbol
    _atom_type_number_in_cell
    _atom_type_scat_Cromer_Mann_a1
    _atom_type_scat_Cromer_Mann_a2
    _atom_type_scat_Cromer_Mann_a3
    _atom_type_scat_Cromer_Mann_a4
    _atom_type_scat_Cromer_Mann_b1
    _atom_type_scat_Cromer_Mann_b2
    _atom_type_scat_Cromer_Mann_b3
    _atom_type_scat_Cromer_Mann_b4
    _atom_type_scat_Cromer_Mann_c
    _atom_type_scat_dispersion_source
    _atom_type_scat_length_neutron
    _atom_type_scat_dispersion_real
    _atom_type_scat_dispersion_imag
    _atom_type_scat_source
    C 48 2.31 1.02 1.5886 0.865 20.8439 10.2075 0.5687 51.6512 0.2156
https://raw.githubusercontent.com/AdvancedPhotonSource/GSAS-II/refs/heads/main/GSASII/atmdata.py
       0.6648 0.000 0.000
https://raw.githubusercontent.com/AdvancedPhotonSource/GSAS-II/refs/heads/main/GSASII/atmdata.py
    H 76 0.493 0.3229 0.1402 0.0408 10.5109 26.1257 3.1424 57.7997 0.003
https://raw.githubusercontent.com/AdvancedPhotonSource/GSAS-II/refs/heads/main/GSASII/atmdata.py
          -0.374 0.000 0.000
https://raw.githubusercontent.com/AdvancedPhotonSource/GSAS-II/refs/heads/main/GSASII/atmdata.py
    Cl 4 11.4604 7.1964 6.2556 1.6455 0.0104 1.1662 18.5194 47.7784 -9.5574
https://raw.githubusercontent.com/AdvancedPhotonSource/GSAS-II/refs/heads/main/GSASII/atmdata.py
             0.9579 0.055 0.053
https://raw.githubusercontent.com/AdvancedPhotonSource/GSAS-II/refs/heads/main/GSASII/atmdata.py
    N 8 12.2126 3.1322 2.0125 1.1663 0.0057 9.8933 28.9975 0.5826 -11.529
https://raw.githubusercontent.com/AdvancedPhotonSource/GSAS-II/refs/heads/main/GSASII/atmdata.py
           0.936 0.000 0.001
https://raw.githubusercontent.com/AdvancedPhotonSource/GSAS-II/refs/heads/main/GSASII/atmdata.py
    O 16 3.0485 2.2868 1.5463 0.867 13.2771 5.7011 0.3239 32.9089 0.2508
https://raw.githubusercontent.com/AdvancedPhotonSource/GSAS-II/refs/heads/main/GSASII/atmdata.py
          0.5804 0.002 0.002
https://raw.githubusercontent.com/AdvancedPhotonSource/GSAS-II/refs/heads/main/GSASII/atmdata.py
_computing_structure_refinement
;
<i>GSAS-II</i> (Toby & Von Dreele, 2013)
;
_pd_phase_name     "midodrine HCl"
loop_
    _pd_meas_intensity_total
    _pd_proc_ls_weight
    _pd_proc_intensity_bkg_calc
    _pd_calc_intensity_total
    170.168 0 0 0
    160.212 0 0 0
    167.063 0 0 0
    170.961 0 0 0
    179.881 0 0 0
    180.78 0 0 0
    182.023 0 0 0
    167.934 0 0 0
    152.077 0 0 0
    160.573 0 0 0
    170.977 0 0 0
    175.597 0 0 0
    182.09 0 0 0
    166.195 0 0 0
    165.757 0 0 0
    165.988 0 0 0
    179.875 0 0 0
    180.463 0 0 0
    168.835 0 0 0
    167.654 0 0 0
    170.648 0 0 0
    184.062 0 0 0
    180.169 0 0 0
    177.496 0 0 0
    185.334 0 0 0
    186.18 0 0 0
    179.142 0 0 0
    179.742 0 0 0
    186.497 0 0 0
    184.171 0 0 0
    183.753 0 0 0
    179.856 0 0 0
    174.998 0 0 0
    178.378 0 0 0
    175.646 0 0 0
    168.732 0 0 0
    168.425 0 0 0
    163.141 0 0 0
    170.42 0 0 0
    182.925 0 0 0
    188.001 0 0 0
    169.777 0 0 0
    166.677 0 0 0
    182.624 0 0 0
    171.748 0 0 0
    186.155 0 0 0
    190.509 0 0 0
    183.287 0 0 0
    167.26 0 0 0
    169.167 0 0 0
    184.223 0 0 0
    177.915 0 0 0
    172.002 0 0 0
    167.355 0 0 0
    168.051 0 0 0
    172.171 0 0 0
    181.55 0 0 0
    176.232 0 0 0
    180.055 0 0 0
    172.675 0 0 0
    182.993 0 0 0
    166.741 0 0 0
    163.737 0 0 0
    168.89 0 0 0
    170.509 0 0 0
    176.819 0 0 0
    168.644 0 0 0
    169.118 0 0 0
    171.622 0 0 0
    165.52 0 0 0
    172.809 0 0 0
    177.257 0 0 0
    178.595 0 0 0
    175.3 0 0 0
    178.783 0 0 0
    173.251 0 0 0
    162.156 0 0 0
    172.193 0 0 0
    177.806 0 0 0
    166.449 0 0 0
    156.014 0 0 0
    161.529 0 0 0
    156.842 0 0 0
    147.304 0 0 0
    150.589 0 0 0
    165.667 0 0 0
    154.433 0 0 0
    153.902 0 0 0
    174.098 0 0 0
    166.504 0 0 0
    167.156 0 0 0
    174.652 0 0 0
    165.649 0 0 0
    160.829 0 0 0
    171.477 0 0 0
    166.057 0 0 0
    160.669 0 0 0
    156.042 0 0 0
    165.784 0 0 0
    161.631 0 0 0
    153.059 0 0 0
    166.917 0 0 0
    160.176 0 0 0
    152.956 0 0 0
    152.267 0 0 0
    155.104 0 0 0
    148.031 0 0 0
    143.14 0 0 0
    143.405 0 0 0
    152.911 0 0 0
    151.668 0 0 0
    138.68 0 0 0
    148.215 0 0 0
    151.538 0 0 0
    150.963 0 0 0
    149.166 0 0 0
    153.991 0 0 0
    156.171 0 0 0
    151.567 0 0 0
    149.363 0 0 0
    157.281 0 0 0
    155.244 0 0 0
    146.243 0 0 0
    143.453 0 0 0
    154.5 0 0 0
    151.145 0 0 0
    139.431 0 0 0
    140.967 0 0 0
    135.604 0 0 0
    134.165 0 0 0
    142.537 0 0 0
    137.957 0 0 0
    134.313 0 0 0
    140.038 0 0 0
    149.277 0 0 0
    148.337 0 0 0
    141.617 0 0 0
    140.171 0 0 0
    139.945 0 0 0
    148.352 0 0 0
    141.785 0 0 0
    144.62 0 0 0
    150.66 0 0 0
    143.696 0 0 0
    146.1 0 0 0
    137.394 0 0 0
    135.427 0 0 0
    129.071 0 0 0
    128.018 0 0 0
    136.999 0 0 0
    139.632 0 0 0
    145.491 0 0 0
    143.264 0 0 0
    139.058 0 0 0
    131.83 0 0 0
    132.725 0 0 0
    141.862 0 0 0
    137.625 0 0 0
    132.135 0 0 0
    135.067 0 0 0
    130.448 0 0 0
    127.209 0 0 0
    126.316 0 0 0
    134.896 0 0 0
    139.089 0 0 0
    133.232 0 0 0
    126.826 0 0 0
    133.183 0 0 0
    130.752 0 0 0
    126.585 0 0 0
    139.67 0 0 0
    142.949 0 0 0
    139.227 0 0 0
    152.792 0 0 0
    150.194 0 0 0
    136.02 0 0 0
    127.383 0 0 0
    119.698 0 0 0
    122.097 0 0 0
    124.225 0 0 0
    139.397 0 0 0
    148.449 0 0 0
    140.884 0 0 0
    132.848 0 0 0
    122.388 0 0 0
    126.116 0 0 0
    132.468 0 0 0
    132.172 0 0 0
    137.027 0 0 0
    133.58 0 0 0
    128.554 0 0 0
    128.005 0 0 0
    129.779 0 0 0
    132.357 0 0 0
    124.12 0 0 0
    124.086 0 0 0
    136.203 0 0 0
    145.551 0 0 0
    136.167 0 0 0
    130.181 0 0 0
    127.13 0 0 0
    124.908 0 0 0
    123.161 0 0 0
    117.726 0 0 0
    123.655 0 0 0
    123.799 0 0 0
    116.97 0 0 0
    114.208 0 0 0
    123.842 0 0 0
    130.095 0 0 0
    122.765 0 0 0
    122.695 0 0 0
    133.064 0 0 0
    137.373 0 0 0
    131.553 0 0 0
    126.672 0 0 0
    128.765 0 0 0
    120.236 0 0 0
    113.861 0 0 0
    127.022 0 0 0
    135.959 0 0 0
    124.185 0 0 0
    121.797 0 0 0
    121.18 0 0 0
    114.687 0 0 0
    112.014 0 0 0
    117.583 0 0 0
    117.797 0 0 0
    123.744 0 0 0
    128.656 0 0 0
    126.986 0 0 0
    123.269 0 0 0
    119.439 0 0 0
    118.739 0 0 0
    124.829 0 0 0
    137.392 0 0 0
    136.176 0 0 0
    124.617 0 0 0
    120.701 0 0 0
    117.458 0 0 0
    127.006 0 0 0
    126.059 0 0 0
    114.777 0 0 0
    115.37 0 0 0
    118.539 0 0 0
    116.853 0 0 0
    116.51 0 0 0
    119.161 0 0 0
    120.287 0 0 0
    106.891 0 0 0
    109.419 0 0 0
    124.947 0 0 0
    123.908 0 0 0
    120.084 0 0 0
    117.611 0 0 0
    120.112 0 0 0
    122.043 0 0 0
    121.837 0 0 0
    116.814 0 0 0
    110.846 0 0 0
    113.783 0 0 0
    115.551 0 0 0
    113.425 0 0 0
    108.814 0 0 0
    116.075 0 0 0
    119.505 0 0 0
    121.043 0 0 0
    116.807 0 0 0
    108.328 0 0 0
    114.083 0 0 0
    121.128 0 0 0
    126.155 0 0 0
    122.88 0 0 0
    110.897 0 0 0
    113.449 0 0 0
    122.928 0 0 0
    119.441 0 0 0
    118.665 0 0 0
    121.561 0 0 0
    122.21 0 0 0
    124.024 0 0 0
    118.92 0 0 0
    125.187 0 0 0
    128.94 0 0 0
    125.438 0 0 0
    120.654 0 0 0
    122.396 0 0 0
    124.514 0 0 0
    114.451 0 0 0
    115.446 0 0 0
    117.52 0 0 0
    120.562 0 0 0
    126.251 0 0 0
    122.317 0 0 0
    116.473 0 0 0
    115.554 0 0 0
    114.734 0 0 0
    116.206 0 0 0
    109.045 0 0 0
    110.923 0 0 0
    115.763 0 0 0
    111.843 0 0 0
    113.505 0 0 0
    110.981 0 0 0
    105.282 0 0 0
    100.788 0 0 0
    103.612 0 0 0
    110.007 0 0 0
    109.797 0 0 0
    101.968 0 0 0
    115.522 0 0 0
    117.696 0 0 0
    106.583 0 0 0
    107.108 0 0 0
    116.373 0 0 0
    123.15 0 0 0
    127.189 0 0 0
    122.701 0 0 0
    108.198 0 0 0
    105.845 0 0 0
    116.81 0 0 0
    118.965 0 0 0
    112.754 0 0 0
    111.029 0 0 0
    102.088 0 0 0
    100.376 0 0 0
    109.977 0 0 0
    116.079 0 0 0
    115.027 0 0 0
    110.321 0 0 0
    111.273 0 0 0
    111.645 0 0 0
    109.125 0 0 0
    112.757 0 0 0
    115.612 0 0 0
    114.315 0 0 0
    111.503 0 0 0
    106.538 0 0 0
    107.938 0 0 0
    110.028 0 0 0
    111.68 0 0 0
    106.747 0 0 0
    111.308 0 0 0
    104.072 0 0 0
    100.911 0 0 0
    112.624 0 0 0
    112.458 0 0 0
    105.725 0 0 0
    106.456 0 0 0
    103.575 0 0 0
    100.059 0 0 0
    104.324 0 0 0
    108.693 0 0 0
    108.104 0 0 0
    108.758 0 0 0
    105.398 0 0 0
    104.086 0 0 0
    105.883 0 0 0
    103.213 0 0 0
    94.879 0 0 0
    100.912 0 0 0
    100.586 0 0 0
    100.62 0 0 0
    107.761 0 0 0
    115.447 0 0 0
    120.28 0 0 0
    112.457 0 0 0
    104.011 0 0 0
    104.268 0 0 0
    112.428 0 0 0
    112.261 0 0 0
    104.728 0 0 0
    106.799 0 0 0
    105.793 0 0 0
    107.176 0 0 0
    111.577 0 0 0
    107.417 0 0 0
    103.032 0 0 0
    105.02 0 0 0
    113.807 0 0 0
    112.841 0 0 0
    117.264 0 0 0
    114.647 0 0 0
    107.275 0 0 0
    112.311 0 0 0
    107.675 0 0 0
    108.47 0 0 0
    114.171 0 0 0
    119.072 0 0 0
    116.683 0 0 0
    115.085 0 0 0
    108.265 0 0 0
    101.836 0 0 0
    93.852 0 0 0
    109.45 0 0 0
    110.795 0 0 0
    107.18 0 0 0
    106.187 0 0 0
    102.222 0 0 0
    109.637 0 0 0
    115.874 0 0 0
    107.665 0 0 0
    111.629 0 0 0
    108.344 0 0 0
    105.926 0 0 0
    106.585 0 0 0
    109.051 0 0 0
    100.471 0 0 0
    111.004 0 0 0
    98.107 0 0 0
    86.218 0 0 0
    103.19 0 0 0
    105.325 0 0 0
    110.717 0 0 0
    112.426 0 0 0
    102.565 0 0 0
    93.284 0 0 0
    102.691 0 0 0
    105.297 0 0 0
    106.4 0 0 0
    107.728 0 0 0
    109.734 0 0 0
    113.723 0 0 0
    111.194 0 0 0
    105.687 0 0 0
    109.54 0 0 0
    106.26 0 0 0
    105.425 0 0 0
    102.332 0 0 0
    99.291 0 0 0
    94.005 0 0 0
    95.059 0 0 0
    100.806 0 0 0
    99.517 0 0 0
    89.86 0 0 0
    89.678 0 0 0
    94.09 0 0 0
    95.566 0 0 0
    94.776 0 0 0
    96.652 0 0 0
    99.791 0 0 0
    98.245 0 0 0
    91.537 0 0 0
    92.132 0 0 0
    89.469 0 0 0
    91.995 0 0 0
    100.243 0 0 0
    105.808 0 0 0
    95.808 0 0 0
    99.86 0 0 0
    93.025 0 0 0
    90.253 0 0 0
    95.192 0 0 0
    90.608 0 0 0
    86.401 0 0 0
    91.559 0 0 0
    89.261 0 0 0
    89.108 0 0 0
    82.715 0 0 0
    89.962 0 0 0
    92.491 0 0 0
    89.971 0 0 0
    78.808 0 0 0
    81.049 0 0 0
    91.63 0 0 0
    99.404 0 0 0
    90.491 0 0 0
    93.905 0 0 0
    87.902 0 0 0
    89.933 0 0 0
    89.429 0 0 0
    91.998 0 0 0
    90.86 0 0 0
    87.26 0 0 0
    85.322 0 0 0
    81.88 0 0 0
    87.707 0 0 0
    94.899 0 0 0
    100.325 0 0 0
    102.618 0 0 0
    94.295 0 0 0
    90 0 0 0
    81.139 0 0 0
    89.311 0 0 0
    90.388 0 0 0
    80.494 0 0 0
    83.088 0 0 0
    91.934 0 0 0
    94.546 0 0 0
    90.75 0 0 0
    82.062 0 0 0
    85.088 0 0 0
    96.604 0 0 0
    101.888 0 0 0
    99.645 0 0 0
    88.104 0 0 0
    90.101 0 0 0
    81.504 0 0 0
    82.25 0 0 0
    85.952 0 0 0
    88.02 0 0 0
    84.839 0 0 0
    86.997 0 0 0
    86.154 0 0 0
    89.974 0 0 0
    83.866 0 0 0
    83.803 0 0 0
    80.342 0 0 0
    79.207 0 0 0
    83.591 0 0 0
    83.549 0 0 0
    79.485 0 0 0
    85.397 0 0 0
    81.636 0 0 0
    80.657 0 0 0
    92.634 0 0 0
    97.153 0 0 0
    83.014 0 0 0
    78.549 0 0 0
    85.597 0 0 0
    77.641 0 0 0
    78.298 0 0 0
    81.005 0 0 0
    91.247 0 0 0
    77.914 0 0 0
    71.123 0 0 0
    84.511 0 0 0
    83.291 0 0 0
    84.927 0 0 0
    82.935 0 0 0
    83.702 0 0 0
    77.005 0 0 0
    71.73 0 0 0
    81.644 0 0 0
    89.566 0 0 0
    79.932 0 0 0
    71.275 0 0 0
    80.086 0 0 0
    78.942 0 0 0
    88.255 0 0 0
    85.457 0 0 0
    80.182 0 0 0
    90.531 0 0 0
    86.91 0 0 0
    71.726 0 0 0
    72.741 0 0 0
    77.179 0 0 0
    78.87 0 0 0
    71.023 0 0 0
    77.048 0 0 0
    84.669 0 0 0
    89.229 0 0 0
    83.288 0 0 0
    75.154 0 0 0
    80.619 0 0 0
    83.139 0 0 0
    81.657 0 0 0
    80.46 0 0 0
    83.804 0 0 0
    84.364 0 0 0
    80.247 0 0 0
    82.52 0 0 0
    74.902 0 0 0
    74.88 0 0 0
    79.751 0 0 0
    84.092 0 0 0
    88.856 0 0 0
    87.584 0 0 0
    86.489 0 0 0
    78.934 0 0 0
    77.204 0 0 0
    74.057 0 0 0
    88.52 0 0 0
    91.338 0 0 0
    86.199 0 0 0
    75.19 0 0 0
    80.575 0 0 0
    77.049 0 0 0
    74.116 0 0 0
    66.21 0 0 0
    79.939 0 0 0
    83.604 0 0 0
    83.759 0 0 0
    76.369 0 0 0
    69.329 0 0 0
    70.373 0 0 0
    75.561 0 0 0
    81.141 0 0 0
    81.48 0 0 0
    74.72 0 0 0
    75.33 0 0 0
    82.461 0 0 0
    80.068 0 0 0
    82.651 0 0 0
    85.018 0 0 0
    71.944 0 0 0
    76.102 0 0 0
    77.56 0 0 0
    76.015 0 0 0
    73.921 0 0 0
    72.31 0 0 0
    76.605 0 0 0
    78.72 0 0 0
    82.396 0 0 0
    77.787 0 0 0
    73.246 0 0 0
    74.732 0 0 0
    82.457 0 0 0
    75.498 0 0 0
    75.363 0 0 0
    75.007 0 0 0
    74.524 0 0 0
    80.737 0 0 0
    75.898 0 0 0
    77.046 0 0 0
    72.464 0 0 0
    75.818 0 0 0
    82.014 0 0 0
    81.192 0 0 0
    78.667 0 0 0
    82.746 0 0 0
    68.498 0 0 0
    74.356 0 0 0
    75.126 0 0 0
    80.093 0 0 0
    83.43 0 0 0
    83.433 0 0 0
    82.853 0 0 0
    79.877 0 0 0
    78.607 0 0 0
    76.027 0 0 0
    70.785 0 0 0
    68.21 0 0 0
    73.357 0 0 0
    87.132 0 0 0
    82.06 0 0 0
    69.638 0 0 0
    80.767 0 0 0
    75.808 0 0 0
    68.199 0 0 0
    67.485 0 0 0
    64.489 0 0 0
    73.657 0 0 0
    78.576 0 0 0
    83.415 0 0 0
    73.361 0 0 0
    65.89 0 0 0
    74.428 0 0 0
    80.299 0 0 0
    82.292 0 0 0
    72.503 0 0 0
    69.195 0 0 0
    76.457 0 0 0
    74.634 0 0 0
    76.115 0 0 0
    76.965 0 0 0
    65.466 0 0 0
    62.368 0 0 0
    68.005 0 0 0
    72.04 0 0 0
    69.061 0 0 0
    70.657 0 0 0
    73.303 0 0 0
    68.991 0 0 0
    74.117 0 0 0
    63.903 0 0 0
    71.759 0 0 0
    82.056 0 0 0
    83.907 0 0 0
    76.028 0 0 0
    69.149 0 0 0
    72.163 0 0 0
    67.364 0 0 0
    66.25 0 0 0
    68.724 0 0 0
    71.26 0 0 0
    71.684 0 0 0
    76.945 0 0 0
    71.869 0 0 0
    74.6 0 0 0
    70.959 0 0 0
    70.594 0 0 0
    72.948 0 0 0
    68.999 0 0 0
    66.309 0 0 0
    69.585 0 0 0
    74.595 0 0 0
    74.706 0 0 0
    61.479 0 0 0
    69.611 0 0 0
    78.886 0 0 0
    71.015 0 0 0
    67.387 0 0 0
    65.92 0 0 0
    67.269 0 0 0
    68.593 0 0 0
    65.769 0 0 0
    76.909 0 0 0
    80.431 0 0 0
    77.211 0 0 0
    72.456 0 0 0
    71.656 0 0 0
    69.775 0 0 0
    64.925 0 0 0
    71.64 0 0 0
    68.361 0 0 0
    60.913 0 0 0
    58.254 0 0 0
    59.731 0 0 0
    69.953 0 0 0
    69.827 0 0 0
    68.282 0 0 0
    69.974 0 0 0
    70.252 0 0 0
    72.023 0 0 0
    73.932 0 0 0
    64.581 0 0 0
    72.898 0 0 0
    76.224 0 0 0
    74.193 0 0 0
    75.817 0 0 0
    72.643 0 0 0
    67.274 0 0 0
    69.538 0 0 0
    66.415 0 0 0
    67.654 0 0 0
    71.544 0 0 0
    72.67 0 0 0
    66.873 0 0 0
    67.315 0 0 0
    77.086 0 0 0
    67.096 0 0 0
    65.862 0 0 0
    66.049 0 0 0
    62.6 0 0 0
    70.487 0 0 0
    77.507 0 0 0
    72.954 0 0 0
    68.552 0 0 0
    73.853 0 0 0
    77.365 0 0 0
    70.613 0 0 0
    60.802 0 0 0
    61.083 0 0 0
    68.042 0 0 0
    72.938 0 0 0
    66.306 0 0 0
    65.783 0 0 0
    67.042 0 0 0
    70.856 0 0 0
    63.976 0 0 0
    64.522 0 0 0
    63.064 0 0 0
    61.943 0 0 0
    61.782 0 0 0
    63.757 0 0 0
    56.86 0 0 0
    62.289 0 0 0
    71.657 0 0 0
    70.395 0 0 0
    64.234 0 0 0
    64.532 0 0 0
    65.201 0 0 0
    65.247 0 0 0
    60.526 0 0 0
    59.809 0 0 0
    67.195 0 0 0
    70.64 0 0 0
    68.882 0 0 0
    70.525 0 0 0
    70.587 0 0 0
    65.944 0 0 0
    61.22 0 0 0
    64.827 0 0 0
    68.957 0 0 0
    69.666 0 0 0
    70.401 0 0 0
    65.703 0 0 0
    75.765 0 0 0
    76.221 0 0 0
    62.858 0 0 0
    60.823 0 0 0
    59.544 0 0 0
    57.394 0 0 0
    58.183 0 0 0
    57.604 0 0 0
    66.386 0 0 0
    71.706 0 0 0
    67.824 0 0 0
    67.001 0 0 0
    65.146 0 0 0
    60.495 0 0 0
    58.525 0 0 0
    59.524 0 0 0
    59.806 0 0 0
    58.499 0 0 0
    65.517 0 0 0
    65.722 0 0 0
    63.299 0 0 0
    59.624 0 0 0
    64.898 0 0 0
    65.389 0 0 0
    62.792 0 0 0
    61.238 0 0 0
    72.573 0 0 0
    65.543 0 0 0
    57.968 0 0 0
    59.699 0 0 0
    60.96 0 0 0
    64.837 0 0 0
    65.669 0 0 0
    69.061 0 0 0
    71.487 0 0 0
    72.893 0 0 0
    67.553 0 0 0
    62.785 0 0 0
    66.834 0 0 0
    65.127 0 0 0
    64.988 0 0 0
    64.7 0 0 0
    65.63 0 0 0
    64.573 0 0 0
    64.585 0 0 0
    63.73 0 0 0
    63.702 0 0 0
    67.164 0 0 0
    72.582 0 0 0
    75.191 0 0 0
    72.676 0 0 0
    71.676 0 0 0
    62.825 0 0 0
    62.918 0 0 0
    66.045 0 0 0
    62.505 0 0 0
    58.434 0 0 0
    63.388 0 0 0
    65.197 0 0 0
    61.896 0 0 0
    64.079 0 0 0
    64.188 0 0 0
    63.446 0 0 0
    69.015 0 0 0
    65.642 0 0 0
    64.027 0 0 0
    64.462 0 0 0
    67.586 0 0 0
    67.059 0 0 0
    64.975 0 0 0
    62.932 0 0 0
    66.975 0 0 0
    68.933 0 0 0
    68.107 0 0 0
    64.743 0 0 0
    63.418 0 0 0
    64.272 0 0 0
    62.947 0 0 0
    59.122 0 0 0
    64.587 0 0 0
    65.612 0 0 0
    67.961 0 0 0
    63.934 0 0 0
    58.586 0 0 0
    58.901 0 0 0
    60.232 0 0 0
    59.139 0 0 0
    59.442 0 0 0
    56.409 0 0 0
    56.011 0 0 0
    63.814 0 0 0
    71.787 0 0 0
    69.11 0 0 0
    58.294 0 0 0
    56.627 0 0 0
    63.559 0 0 0
    72.114 0 0 0
    67.208 0 0 0
    63.463 0 0 0
    57.898 0 0 0
    60.74 0 0 0
    66.758 0 0 0
    66.553 0 0 0
    62.282 0 0 0
    57.8 0 0 0
    65.84 0 0 0
    69.401 0 0 0
    73.296 0 0 0
    65.135 0 0 0
    64.518 0 0 0
    67.643 0 0 0
    59.251 0 0 0
    55.877 0 0 0
    66.511 0 0 0
    69.533 0 0 0
    66 0 0 0
    64.218 0 0 0
    67.162 0 0 0
    65.739 0 0 0
    66.255 0 0 0
    64.589 0 0 0
    61.311 0 0 0
    62.929 0 0 0
    60.455 0 0 0
    56.423 0 0 0
    60.884 0 0 0
    66.325 0 0 0
    67.261 0 0 0
    65.787 0 0 0
    60.849 0 0 0
    62.733 0 0 0
    64.143 0 0 0
    60.211 0 0 0
    58.042 0 0 0
    63.664 0 0 0
    62.933 0 0 0
    58.145 0 0 0
    55.082 0 0 0
    59.116 0 0 0
    65.603 0 0 0
    62.184 0 0 0
    55.655 0 0 0
    58.939 0 0 0
    63.998 0 0 0
    66.233 0 0 0
    72.467 0 0 0
    63.154 0 0 0
    55.776 0 0 0
    59.435 0 0 0
    61.798 0 0 0
    61.846 0 0 0
    63.017 0 0 0
    61.41 0 0 0
    60.33 0 0 0
    62.46 0 0 0
    66.273 0 0 0
    69.051 0 0 0
    68.174 0 0 0
    57.413 0 0 0
    62.262 0 0 0
    69.247 0 0 0
    62.304 0 0 0
    64.001 0 0 0
    69.461 0 0 0
    67.209 0 0 0
    67.013 0 0 0
    64.091 0 0 0
    63.444 0 0 0
    63.468 0 0 0
    58.994 0 0 0
    60.077 0 0 0
    62.371 0 0 0
    60.337 0 0 0
    57.101 0 0 0
    58.969 0 0 0
    62.429 0 0 0
    66.745 0 0 0
    66.707 0 0 0
    65.108 0 0 0
    64.004 0 0 0
    60.556 0 0 0
    54.423 0 0 0
    55.211 0 0 0
    57.932 0 0 0
    62.754 0 0 0
    62.817 0 0 0
    62.761 0 0 0
    62.007 0 0 0
    61.144 0 0 0
    59.989 0 0 0
    55.606 0 0 0
    52.586 0 0 0
    57.002 0 0 0
    61.855 0 0 0
    65.154 0 0 0
    74.378 0 0 0
    72.967 0 0 0
    63.307 0 0 0
    58.896 0 0 0
    63.143 0 0 0
    65.804 0 0 0
    64.718 0 0 0
    61.406 0 0 0
    63.724 0 0 0
    64.296 0 0 0
    65.25 0 0 0
    61.284 0 0 0
    65.361 0 0 0
    64.956 0 0 0
    62.415 0 0 0
    65.401 0 0 0
    63.962 0 0 0
    63.124 0.0384618 64.724389 66.667974
    60.398 0.0369822 64.746623 66.720066
    56.402 0.0430433 64.768672 66.772671
    64.963 0.0391653 64.79054 66.825805
    65.48 0.0377918 64.812245 66.879518
    63.26 0.0474858 64.833762 66.933798
    64.702 0.0477143 64.855101 66.98869
    60.22 0.0403381 64.87627 67.044223
    57.149 0.0398882 64.897254 67.100402
    56.471 0.0440427 64.918064 67.157277
    59.382 0.0407957 64.938693 67.214857
    62.023 0.0418198 64.959144 67.273187
    59.507 0.0400962 64.97941 67.332285
    58.678 0.0382365 64.999499 67.392184
    59.103 0.0468102 65.01941 67.452931
    65.024 0.0474444 65.039143 67.514548
    58.346 0.0415306 65.058695 67.57708
    53.515 0.0376746 65.07807 67.640564
    58.749 0.0377185 65.097259 67.705024
    63.454 0.0356402 65.116271 67.770524
    67.212 0.0363088 65.135106 67.837099
    64.696 0.0396977 65.153759 67.904785
    65.965 0.0393364 65.172226 67.973639
    70.868 0.0409776 65.190513 68.043701
    70.876 0.0408782 65.208618 68.115037
    65.135 0.0395243 65.226545 68.187691
    61.853 0.0383414 65.244288 68.261727
    58.257 0.0359109 65.26186 68.337214
    53.49 0.0355596 65.279236 68.414176
    63.106 0.0364198 65.296442 68.492727
    71.311 0.0366292 65.313459 68.572896
    66.382 0.0420431 65.330291 68.654779
    67.813 0.039352 65.346953 68.738458
    64.725 0.0361434 65.363422 68.823979
    59.574 0.0339032 65.379718 68.911467
    66.644 0.0383414 65.39582 69.000981
    69.179 0.037954 65.411749 69.09262
    69.293 0.0388265 65.427493 69.186495
    70.798 0.0361571 65.443044 69.282678
    65.634 0.0347554 65.458421 69.38132
    61.522 0.0380429 65.473617 69.482503
    67.534 0.0403543 65.488628 69.586372
    69.913 0.0386131 65.503457 69.693045
    64.541 0.038492 65.518101 69.802638
    62.084 0.0395557 65.532557 69.91532
    64.568 0.0341795 65.546838 70.031226
    63.596 0.0381023 65.560935 70.150537
    64.926 0.0395872 65.574842 70.273402
    69.289 0.0467697 65.588564 70.399988
    64.235 0.0417344 65.602105 70.530524
    63.501 0.0393832 65.615465 70.665194
    60.963 0.0369538 65.628643 70.804193
    63.124 0.0387653 65.641636 70.947785
    66.744 0.0365312 65.654436 71.096166
    65.979 0.0344465 65.667063 71.249651
    55.743 0.0360474 65.6795 71.408462
    62.403 0.033816 65.691753 71.572938
    69.787 0.0357751 65.70382 71.74337
    70.063 0.0400801 65.715698 71.920065
    72.411 0.0382964 65.727403 72.103445
    69.824 0.0317968 65.738915 72.293821
    71.59 0.0348463 65.750245 72.491669
    70.653 0.0381917 65.761394 72.697402
    73.417 0.0357346 65.772351 72.911448
    78.196 0.037025 65.783133 73.134393
    72.762 0.0345747 65.793723 73.366698
    68.613 0.0392585 65.804128 73.609024
    63.963 0.0403219 65.814359 73.86198
    69.374 0.0350948 65.824389 74.126182
    66.255 0.0387806 65.834246 74.402464
    67.95 0.0346004 65.84391 74.691527
    66.161 0.0361022 65.853389 74.994321
    63.218 0.0352399 65.86269 75.311742
    69.324 0.0320249 65.871791 75.644732
    66.784 0.0327357 65.880722 75.994517
    73.476 0.0359517 65.889468 76.362174
    74.579 0.0354392 65.898018 76.749108
    66.067 0.0274747 65.906393 77.15671
    73.282 0.0329021 65.914584 77.586457
    76.961 0.0311272 65.922585 78.040181
    78.764 0.0290911 65.930394 78.519608
    74.814 0.0283609 65.938025 79.026947
    82.918 0.0279359 65.945471 79.564384
    82.879 0.0290614 65.952732 80.134317
    86.258 0.0307355 65.959808 80.739672
    80.202 0.0283227 65.966702 81.383313
    83.025 0.0268569 65.973408 82.068802
    88.42 0.0281047 65.979928 82.799807
    91.996 0.0238297 65.986259 83.580381
    91.67 0.0292906 65.992413 84.415446
    87.647 0.0297676 65.998378 85.309966
    91.294 0.0239478 66.004158 86.270078
    92.959 0.0255101 66.009752 87.302257
    94.575 0.030671 66.015165 88.413786
    88.968 0.0314148 66.020393 89.613432
    89.666 0.0292605 66.025429 90.910389
    92.496 0.0240147 66.03029 92.315975
    90.506 0.0265601 66.034959 93.842437
    86.067 0.0252674 66.039447 95.503819
    85.534 0.0226061 66.043753 97.317068
    89.468 0.0228528 66.047866 99.300617
    100.531 0.0215312 66.051798 101.477148
    100.584 0.0201769 66.055553 103.872077
    109.897 0.020596 66.059107 106.515058
    121.163 0.0200457 66.062491 109.442381
    125.654 0.01936 66.06569 112.695012
    118.899 0.0180414 66.068704 116.323801
    122.156 0.0158501 66.071525 120.387932
    134.523 0.0148106 66.074169 124.958542
    135.024 0.0144427 66.076631 130.124086
    139.03 0.014415 66.078905 135.98932
    153.204 0.0131392 66.080993 142.686935
    169.114 0.0114485 66.082904 150.378657
    169.366 0.0093786 66.084629 159.267368
    186.896 0.0077804 66.08617 169.616825
    212.006 0.0063148 66.087529 181.767132
    257.107 0.0049853 66.088699 196.195831
    301.636 0.0040436 66.089692 213.605027
    349.089 0.0031029 66.090495 235.130443
    434.335 0.0025201 66.091118 262.7584
    555.133 0.0020599 66.091562 300.021372
    711.152 0.0017518 66.091818 353.146903
    847.535 0.0014438 66.091897 432.409005
    1055.72 0.0012655 66.091794 553.281094
    1280.628 0.001083 66.091502 736.436167
    1516.441 0.0009621 66.091029 1005.034266
    1788.787 0.0008898 66.090374 1379.070721
    2121.567 0.0007782 66.089534 1866.141903
    2415.93 0.0007311 66.088517 2450.48256
    2645.903 0.0007171 66.087319 3080.276039
    2900.391 0.0007081 66.085931 3652.282464
    3213.02 0.000847 66.08437 4014.114399
    3527.928 0.0011228 66.082624 4029.95152
    3547.201 0.0015496 66.080696 3693.108528
    3271.872 0.0022609 66.078587 3132.346898
    2662.863 0.0031966 66.076301 2502.724982
    1874.035 0.0040658 66.073833 1911.868999
    1277.698 0.0051254 66.07118 1415.610609
    890.247 0.0068573 66.068342 1032.182295
    689.366 0.0079948 66.06533 755.34835
    522.62 0.0092848 66.062141 565.934517
    417.711 0.0104123 66.058763 440.665483
    343.484 0.0108394 66.055211 358.578862
    284.404 0.0129162 66.051474 303.725043
    250.189 0.0137436 66.047567 265.406912
    238.658 0.0149669 66.043475 237.134921
    205.27 0.0171502 66.039202 215.182375
    182.471 0.0201311 66.034751 197.476035
    169.228 0.0205253 66.030122 182.827112
    154.745 0.0205842 66.025313 170.50083
    140.495 0.0208045 66.020326 160.012689
    128.589 0.0225315 66.015153 151.007554
    116.446 0.0241117 66.009807 143.220318
    120.401 0.0247688 66.004291 136.443546
    117.401 0.0247922 65.99859 130.509562
    110.029 0.025502 65.992712 125.286917
    107.116 0.0240147 65.986656 120.665867
    98.868 0.0239627 65.980422 116.558685
    98.825 0.0269451 65.974011 112.892919
    101.067 0.0247922 65.967423 109.606873
    102.457 0.0276394 65.960665 106.650961
    108.392 0.0278985 65.953721 103.981763
    94.723 0.0300468 65.946596 101.563822
    95.207 0.0315264 65.939309 99.366956
    92.891 0.0283704 65.931837 97.364441
    83.563 0.0321513 65.924195 95.534556
    87.852 0.0314259 65.916375 93.857503
    83.797 0.0270605 65.908375 92.316925
    86.443 0.0238444 65.900204 90.898577
    83.81 0.0313037 65.891859 89.589432
    82.295 0.028933 65.883341 88.378863
    90.673 0.0312484 65.874646 87.256819
    99.805 0.0314817 65.865776 86.214968
    85.875 0.0300573 65.856733 85.245937
    75.753 0.0309305 65.847517 84.342754
    81.521 0.0306495 65.83813 83.49977
    79.037 0.0257895 65.828562 82.711444
    79.811 0.0297368 65.818832 81.973211
    87.568 0.0296958 65.808921 81.280931
    84.932 0.0325117 65.798844 80.630624
    87.934 0.0358022 65.788589 80.019064
    83.71 0.0324415 65.778164 79.443006
    71.307 0.0288642 65.767569 78.89977
    74.571 0.0333604 65.756801 78.386915
    69.853 0.0337415 65.745855 77.90201
    83.729 0.03156 65.734755 77.443148
    79.999 0.0302879 65.723469 77.008284
    72.781 0.030383 65.712021 76.595792
    73.664 0.0289921 65.7004 76.20415
    78.151 0.0335563 65.688608 75.831812
    85.445 0.0250598 65.676651 75.47758
    81.407 0.0342936 65.664516 75.140129
    85.472 0.0281047 65.652219 74.818425
    87.982 0.0327831 65.639752 74.511482
    73.283 0.0315825 65.627115 74.218274
    91.68 0.0383865 65.614312 73.938023
    83.572 0.0338782 65.601343 73.669848
    80.828 0.0361296 65.588201 73.413042
    68.352 0.0316837 65.574896 73.166969
    69.756 0.0306925 65.561418 72.930909
    65.545 0.0369538 65.547781 72.704359
    72.235 0.0322669 65.533974 72.486693
    70.219 0.0264049 65.519997 72.277434
    75.225 0.0331422 65.505866 72.076154
    87.488 0.0321859 65.491565 71.882336
    82.804 0.0302984 65.477094 71.695625
    84.125 0.0329739 65.462465 71.515595
    77.765 0.0354125 65.447661 71.341896
    72.794 0.0308219 65.432696 71.174226
    83.253 0.0268305 65.417572 71.01223
    83.421 0.0330579 65.40229 70.855656
    77.737 0.0308544 65.386835 70.704168
    78.651 0.035573 65.371217 70.557541
    81.889 0.0312263 65.355436 70.415549
    81.748 0.0321628 65.339498 70.277928
    79.474 0.0328783 65.323397 70.144478
    83.835 0.0325822 65.307134 70.015013
    72.098 0.0398087 65.290708 69.889308
    72.696 0.0327357 65.274121 69.767214
    76.37 0.0357346 65.257371 69.64853
    73.397 0.0345362 65.240467 69.533133
    76.095 0.0286012 65.223396 69.420832
    72.668 0.0326411 65.206164 69.311499
    74.772 0.0354659 65.188788 69.205033
    82.389 0.0300886 65.171238 69.101247
    73.818 0.0345876 65.153538 69.000069
    72.177 0.0286885 65.135672 68.901343
    74.956 0.0355596 65.117651 68.804984
    78.977 0.0322785 65.099479 68.710904
    79.053 0.0324766 65.081142 68.618965
    68.65 0.0342301 65.062653 68.529102
    86.981 0.0369965 65.044006 68.441227
    78.995 0.0333361 65.025209 68.355244
    65.667 0.0302352 65.006245 68.271077
    62.791 0.0309196 64.987134 68.188649
    74.658 0.0264049 64.967861 68.107891
    80.017 0.0311822 64.948434 68.028723
    79.71 0.0325704 64.92886 67.951095
    77.266 0.0339157 64.90913 67.874948
    81.633 0.0327238 64.889239 67.800194
    80.614 0.0321744 64.869209 67.726816
    79.198 0.032795 64.84902 67.654724
    73.677 0.0325822 64.828676 67.583878
    74.673 0.0353859 64.808178 67.514237
    75.952 0.0334337 64.787533 67.445743
    84.14 0.0372252 64.766737 67.378356
    78.228 0.0374852 64.745786 67.312035
    72.477 0.0364894 64.724693 67.246736
    67.421 0.0326529 64.703441 67.182417
    70.84 0.0288446 64.682046 67.119042
    65.321 0.0332753 64.6605 67.056579
    76.805 0.0320363 64.638799 66.994977
    78.804 0.0313037 64.616955 66.93422
    71.832 0.0344849 64.594965 66.874277
    77.903 0.035573 64.572823 66.815103
    79.567 0.0395872 64.550539 66.756685
    79.719 0.0379836 64.528103 66.698978
    73.566 0.0335809 64.505525 66.641966
    64.65 0.0356537 64.482799 66.585626
    67.805 0.0300886 64.459927 66.52992
    71.031 0.0372828 64.436912 66.474838
    71.433 0.0401444 64.413749 66.420344
    76.263 0.0338408 64.390451 66.366431
    75.57 0.0353061 64.366995 66.31306
    69.331 0.0342048 64.343403 66.260222
    67.099 0.0340661 64.319668 66.207896
    67.583 0.0405986 64.29579 66.156065
    74.797 0.0436753 64.271772 66.104707
    73.359 0.0316274 64.247611 66.053808
    70.208 0.0327831 64.223304 66.003339
    65.624 0.0290317 64.198868 65.953306
    74.563 0.0327712 64.174278 65.90367
    77.564 0.0343317 64.14956 65.854435
    80.529 0.0345105 64.124688 65.805566
    78.346 0.0282846 64.099683 65.757066
    76.216 0.0324415 64.074544 65.708922
    73.359 0.0297676 64.049265 65.661111
    79.267 0.0331542 64.023846 65.613623
    74.33 0.0308328 63.998292 65.566454
    79.057 0.0321628 63.972599 65.519579
    80.239 0.0335563 63.946778 65.473003
    75.859 0.0299741 63.920806 65.426694
    75.445 0.0282087 63.89471 65.380661
    77.961 0.0307248 63.868475 65.334886
    80.434 0.028933 63.842104 65.289354
    79.249 0.0359927 63.815602 65.244064
    80.14 0.0344721 63.788968 65.199009
    82.205 0.0355864 63.762191 65.154161
    81.838 0.0328068 63.735289 65.109538
    75.087 0.0328068 63.708252 65.065112
    69.738 0.032209 63.681088 65.020889
    74.903 0.0333483 63.653787 64.976848
    74.076 0.0333726 63.626363 64.932994
    75.565 0.0313592 63.598796 64.889304
    77.534 0.0328902 63.571104 64.845784
    70.864 0.0354392 63.543289 64.802431
    73.453 0.0342175 63.515338 64.759223
    73.307 0.0401605 63.487263 64.716166
    76.929 0.0291308 63.459056 64.673249
    76.869 0.0326411 63.430718 64.630461
    73.227 0.0374417 63.402259 64.587808
    77.081 0.0322553 63.373672 64.545281
    76.6 0.0366853 63.344954 64.502864
    68.639 0.0385828 63.316119 64.460571
    72.865 0.0317968 63.287149 64.418374
    72.516 0.0305425 63.258066 64.376292
    70.544 0.0391808 63.228852 64.334304
    69.73 0.0414292 63.199513 64.292407
    69.492 0.0372109 63.170047 64.250597
    72.176 0.0343826 63.140464 64.208876
    70.809 0.0335194 63.110761 64.16724
    69.221 0.0347684 63.08093 64.125674
    73.265 0.038028 63.050983 64.084185
    71.949 0.0388265 63.020911 64.042765
    70.21 0.0372684 62.99072 64.001408
    69.481 0.0381023 62.960412 63.960117
    67.517 0.0394458 62.929976 63.918877
    66.03 0.0431328 62.899423 63.877694
    73.07 0.0353061 62.868762 63.836574
    63.813 0.0330819 62.837973 63.795492
    59.313 0.0371679 62.807072 63.75446
    64.328 0.0325235 62.776053 63.713473
    72.383 0.0366853 62.744919 63.672525
    73.391 0.0326529 62.71366 63.631607
    71.973 0.0354793 62.682293 63.590729
    74.009 0.0358837 62.650813 63.549887
    72.9 0.0326883 62.619217 63.509071
    69.852 0.033397 62.587508 63.468284
    67.887 0.0336548 62.555679 63.427516
    69.998 0.0349245 62.523737 63.386769
    72.096 0.0361571 62.49169 63.346051
    69.595 0.0399361 62.459531 63.30535
    72.98 0.0348203 62.427255 63.26466
    76.517 0.0323482 62.39487 63.223987
    63.903 0.0448485 62.362377 63.183326
    65.055 0.0383414 62.329775 63.142677
    67.976 0.0322553 62.29706 63.102034
    67.011 0.0332753 62.264244 63.061404
    68.856 0.0405333 62.231308 63.020768
    69.7 0.0347036 62.198267 62.980137
    77.827 0.0341038 62.165124 62.939515
    71.28 0.0360063 62.131869 62.898886
    66.854 0.0348723 62.098517 62.858265
    69.027 0.0354392 62.065049 62.817631
    71.095 0.0360337 62.031475 62.776991
    73.042 0.0390416 61.997804 62.736354
    67.887 0.0363227 61.964024 62.695706
    70.09 0.0326529 61.930143 62.655051
    65.825 0.0360747 61.896157 62.614386
    68.161 0.0424774 61.862066 62.573707
    68.033 0.0334826 61.827882 62.533024
    67.501 0.0442654 61.793585 62.492319
    65.759 0.0430791 61.759198 62.451609
    67.686 0.0483884 61.724703 62.410877
    64.15 0.0395872 61.69011 62.370131
    62.085 0.0338533 61.655422 62.329373
    55.591 0.0338782 61.620632 62.288594
    60.677 0.0425827 61.585738 62.247789
    67.588 0.0408287 61.55075 62.206969
    69.612 0.034319 61.515667 62.16613
    65.919 0.0366853 61.480494 62.125277
    68.168 0.0410773 61.44521 62.084388
    66.688 0.0432045 61.409836 62.043481
    65.833 0.044284 61.374375 62.002558
    70.845 0.0396345 61.338805 61.961597
    63.441 0.0458136 61.303153 61.920622
    61.282 0.0369822 61.267406 61.879621
    57.499 0.0380429 61.231564 61.838592
    61.431 0.0438401 61.195624 61.79753
    64.404 0.0395715 61.159596 61.756444
    58.184 0.0405659 61.123482 61.715337
    59.788 0.0434028 61.087271 61.674194
    58.739 0.0372109 61.050972 61.633024
    60.851 0.0392896 61.014583 61.591826
    61.129 0.0365592 60.9781 61.550593
    58.272 0.0328187 60.941538 61.509339
    68.846 0.0320593 60.90488 61.468047
    68.364 0.0377038 60.868142 61.42673
    69.574 0.0381768 60.83131 61.385377
    70.004 0.0373693 60.794389 61.343987
    70.551 0.0364755 60.757391 61.302575
    68.701 0.039057 60.7203 61.261124
    63.308 0.0343571 60.683132 61.219647
    66.911 0.0387501 60.645873 61.178131
    66.499 0.0409942 60.60853 61.13658
    70.435 0.040517 60.571114 61.095007
    66.546 0.0423726 60.533603 61.053388
    57.793 0.0412108 60.49601 61.011734
    60.592 0.0412946 60.458348 60.970059
    64.382 0.0387959 60.420592 60.928337
    62.565 0.0409942 60.382766 60.886591
    62.856 0.0466687 60.344851 60.8448
    60.29 0.0411774 60.306857 60.802975
    56.916 0.0461092 60.268794 60.761126
    56.232 0.0434752 60.230641 60.71923
    52.496 0.0403219 60.19242 60.677307
    60.033 0.03954 60.154113 60.635342
    62.23 0.04 60.115739 60.59335
    60.102 0.0426707 60.07728 60.551313
    59.848 0.0471564 60.038747 60.509243
    59.925 0.0407463 60.000144 60.467142
    57.928 0.0446592 59.961463 60.425003
    56.718 0.042495 59.922711 60.38283
    58.089 0.0390416 59.883883 60.340619
    56.365 0.0383715 59.844975 60.298365
    58.46 0.0432045 59.806009 60.256091
    68.377 0.0389645 59.766966 60.213774
    64.429 0.0398564 59.727853 60.171423
    58.392 0.0451732 59.688664 60.129032
    62.38 0.0398087 59.649401 60.086601
    62.013 0.0432045 59.610075 60.044141
    62.946 0.0459315 59.570687 60.001653
    59.237 0.0450773 59.531229 59.959128
    58.321 0.0443027 59.491697 59.916562
    59.063 0.0403057 59.452096 59.873958
    60.291 0.0428475 59.41243 59.831321
    58.812 0.0438584 59.372702 59.788655
    59.158 0.0445649 59.332905 59.745948
    54.333 0.0455597 59.293046 59.703212
    53.233 0.0448105 59.253118 59.660436
    58.304 0.0486878 59.213128 59.617626
    62.534 0.0410939 59.173076 59.574785
    56.134 0.0391343 59.132963 59.531912
    50.712 0.043566 59.092784 59.489
    53.484 0.0567704 59.052541 59.446053
    58.576 0.0440612 59.012245 59.40308
    58.396 0.0450773 58.971881 59.360066
    58.91 0.0433486 58.931466 59.317029
    55.711 0.0424774 58.890979 59.273946
    53.971 0.0445838 58.850439 59.230836
    51.318 0.0479024 58.809841 59.187694
    51.478 0.0422507 58.769185 59.144519
    54.882 0.039984 58.728475 59.101314
    55.864 0.0435115 58.687701 59.058073
    59.449 0.0477978 58.646873 59.014799
    63.079 0.0442468 58.605993 58.971499
    52.417 0.0481762 58.565053 58.928163
    50.78 0.0432585 58.524065 58.884801
    52.619 0.0391653 58.483017 58.841403
    58.192 0.040615 58.441915 58.797974
    60.734 0.0440058 58.40077 58.754525
    63.474 0.0478815 58.359561 58.711034
    57.642 0.0411774 58.318307 58.66752
    52.591 0.0424774 58.277001 58.623976
    54.887 0.0447158 58.235636 58.580394
    60.441 0.0437667 58.194224 58.536785
    58.458 0.0449246 58.152771 58.493158
    59.22 0.0445838 58.111261 58.449493
    53.695 0.0415475 58.069711 58.40581
    53.576 0.0448295 58.028107 58.362092
    54.193 0.0494926 57.986452 58.318343
    61.367 0.0477351 57.944759 58.274576
    59.954 0.0372972 57.90302 58.230782
    51.147 0.0467899 57.861223 58.18695
    56.502 0.044284 57.819389 58.143098
    56.503 0.0483671 57.777507 58.099218
    55.309 0.0426883 57.735582 58.055314
    54.59 0.0402411 57.69362 58.01139
    61.581 0.0540079 57.651608 57.967435
    57.631 0.0474858 57.609552 57.923453
    52.032 0.0510709 57.567461 57.879454
    52.548 0.0426707 57.525321 57.835424
    53.207 0.0461885 57.483147 57.791376
    55.914 0.0455014 57.440927 57.747299
    55.139 0.0553373 57.398669 57.703201
    55.647 0.0458528 57.356376 57.659084
    51.315 0.0457157 57.314039 57.614941
    51.349 0.0482609 57.271668 57.570779
    52.788 0.0473207 57.229257 57.526593
    55.658 0.0484523 57.186806 57.482382
    55.655 0.0537827 57.144322 57.438155
    50.971 0.051094 57.101802 57.393906
    50.715 0.050795 57.059248 57.349639
    50.32 0.0418198 57.016652 57.305345
    49.419 0.0398564 56.974025 57.261035
    50.375 0.0448485 56.931362 57.216703
    51.647 0.0379097 56.888674 57.172361
    56.525 0.0374706 56.845956 57.128003
    58.546 0.0446592 56.803195 57.083617
    63.706 0.0485377 56.760402 57.039212
    60.86 0.0435478 56.717581 56.994793
    56.225 0.0463079 56.674732 56.950361
    58.652 0.0395557 56.631857 56.905915
    54.507 0.0478396 56.588944 56.861445
    57.673 0.0463677 56.546 56.816957
    58.461 0.0409113 56.503037 56.772463
    53.14 0.0413955 56.460036 56.727945
    55.07 0.0475687 56.41702 56.683423
    57.36 0.04502 56.373964 56.638874
    51.618 0.048431 56.330886 56.594317
    52.609 0.0469116 56.287788 56.549751
    56.017 0.0505441 56.244659 56.505167
    53.308 0.0554677 56.201507 56.460572
    54.07 0.0449246 56.158328 56.415962
    51.487 0.043097 56.115121 56.371335
    51.135 0.0494926 56.071902 56.326708
    53.4 0.0461687 56.028655 56.282065
    50.947 0.0440982 55.985386 56.237412
    48.543 0.0475687 55.942093 56.192745
    55.012 0.0477351 55.898781 56.148071
    59.287 0.0469726 55.855453 56.103392
    55.396 0.0485591 55.812097 56.058696
    53.4 0.0481974 55.768727 56.013997
    53.736 0.0403219 55.725333 55.969284
    55.921 0.0390262 55.681921 55.924564
    54.585 0.0516294 55.63849 55.879836
    56.912 0.0494266 55.595048 55.835106
    53.449 0.051349 55.551589 55.79037
    52.406 0.0532381 55.50811 55.745625
    51.295 0.0454626 55.464611 55.700869
    53.091 0.0626565 55.421098 55.656109
    52.873 0.0653435 55.377577 55.611352
    50.278 0.0614814 55.334042 55.566589
    50.693 0.0623129 55.290487 55.521816
    53.296 0.0595174 55.246914 55.477036
    47.404 0.0594594 55.20334 55.432264
    50.663 0.0676758 55.159742 55.387476
    56.441 0.0577015 55.116143 55.342697
    52.214 0.0624375 55.072525 55.297908
    55.612 0.0559939 55.028895 55.253117
    50.401 0.0592569 54.985262 55.208331
    47.698 0.0621577 54.941613 55.163538
    54.093 0.0569603 54.897963 55.118753
    53.008 0.0533858 54.854291 55.073955
    55.919 0.055052 54.810616 55.029162
    56.077 0.0463477 54.766939 54.984375
    50.403 0.0512329 54.723246 54.939582
    57.815 0.0582037 54.679556 54.894798
    60.045 0.0602501 54.635852 54.85001
    62.24 0.0520544 54.59214 54.805222
    54.27 0.0555461 54.54843 54.760444
    54.17 0.0616341 54.504709 54.715663
    53.436 0.0645163 54.460988 54.67089
    52.239 0.0753084 54.417259 54.626117
    53.745 0.0606066 54.373528 54.581349
    47.013 0.0631297 54.329793 54.536586
    45.827 0.0651768 54.286061 54.491832
    48.034 0.0599554 54.242328 54.447086
    50.128 0.0637368 54.198585 54.402337
    49.521 0.0553633 54.154839 54.357592
    49.697 0.0637046 54.111099 54.31286
    54.343 0.0592569 54.067362 54.268139
    46.814 0.054488 54.023618 54.223418
    45.95 0.0584008 53.979883 54.178713
    53.596 0.0597504 53.936141 54.134008
    60.199 0.0660507 53.892402 54.089313
    53.951 0.0578682 53.848671 54.044634
    48.026 0.0680293 53.804947 53.999968
    50.545 0.0587695 53.761214 53.9553
    47.548 0.0576738 53.717487 53.910644
    51.834 0.0570964 53.673771 53.866006
    50.456 0.0596921 53.630056 53.821375
    51.563 0.0630663 53.586345 53.776756
    56.178 0.070396 53.542641 53.732149
    54.71 0.0652434 53.49894 53.687552
    46.066 0.06736 53.455253 53.642975
    48.422 0.0604577 53.411566 53.598405
    47.409 0.0672552 53.36789 53.553852
    49.4 0.0685647 53.324218 53.509309
    52.254 0.0634162 53.280557 53.464783
    51.323 0.0640923 53.23691 53.420277
    43.922 0.0685288 53.193263 53.375777
    45.055 0.0626565 53.149634 53.331302
    46.796 0.05826 53.10601 53.286836
    52.924 0.0594884 53.062397 53.242388
    50.773 0.0636404 53.018799 53.197961
    51.5 0.068493 52.975207 53.153545
    52.621 0.0644508 52.931634 53.109154
    47.939 0.070771 52.888067 53.064774
    48.259 0.0620648 52.844513 53.020414
    51.007 0.060547 52.80097 52.97607
    51.164 0.0533118 52.757453 52.931756
    47.525 0.0757651 52.713939 52.887452
    53.594 0.0706958 52.67045 52.843178
    51.544 0.0577292 52.626964 52.798912
    48.064 0.0620339 52.583498 52.754672
    44.091 0.05634 52.540057 52.710461
    41.485 0.0569875 52.496629 52.666269
    51.755 0.0580356 52.453212 52.622093
    55.838 0.0594014 52.409812 52.57794
    51.202 0.0667695 52.366436 52.533814
    52.791 0.0653101 52.323071 52.489705
    51.779 0.0635121 52.279732 52.445627
    47.631 0.0659829 52.236403 52.401565
    50.68 0.0678168 52.193099 52.357531
    46.662 0.0645819 52.149814 52.313522
    44.347 0.0642549 52.106552 52.26954
    48.746 0.0609362 52.063316 52.22559
    44.207 0.0598089 52.02009 52.181653
    48.551 0.0657125 51.976889 52.137747
    50.341 0.0641898 51.933707 52.093864
    50.223 0.0628452 51.890557 52.050018
    49.759 0.0660168 51.84743 52.006199
    46.732 0.0603686 51.804317 51.962398
    45.648 0.0583162 51.76123 51.918629
    53.661 0.0631297 51.718168 51.874888
    55.053 0.060132 51.675135 51.831181
    49.47 0.0630347 51.632126 51.787503
    49.329 0.0599261 51.589139 51.74385
    49.614 0.0643854 51.546176 51.700226
    51.195 0.0710353 51.50324 51.656633
    50.361 0.0704333 51.460338 51.613078
    48.118 0.0721851 51.417461 51.569553
    45.525 0.065949 51.374605 51.526052
    41.995 0.0617874 51.331778 51.482584
    46.994 0.0618181 51.288979 51.439149
    49.475 0.0642874 51.246214 51.395753
    48.705 0.0656788 51.20348 51.35239
    47.3 0.0651435 51.160766 51.309051
    46.001 0.0720301 51.118083 51.265748
    50.613 0.0738823 51.075443 51.222491
    47.644 0.0740029 51.032819 51.179255
    48.691 0.0701352 50.990238 51.136065
    45.305 0.067711 50.947676 51.092898
    40.583 0.0708087 50.905148 51.049769
    45.912 0.0660507 50.862664 51.006687
    45.499 0.0572605 50.820197 50.963626
    46.125 0.0652434 50.777778 50.920617
    49.843 0.0732438 50.735382 50.877634
    51.639 0.0698759 50.69302 50.834689
    48.746 0.0655108 50.650696 50.791786
    44.202 0.0688529 50.608401 50.748915
    45.766 0.0651435 50.566144 50.706085
    44.188 0.06743 50.523925 50.663298
    44.044 0.0736819 50.481738 50.620546
    50.123 0.0638012 50.439592 50.577837
    44.394 0.0653435 50.397478 50.535165
    42.945 0.0580636 50.355396 50.492528
    45.403 0.0513258 50.313362 50.449942
    46.833 0.0588265 50.271357 50.407389
    57.503 0.0569059 50.229398 50.364884
    56.874 0.0582318 50.187465 50.322409
    56.105 0.0618489 50.145578 50.279984
    51.811 0.0550778 50.103735 50.237605
    47.631 0.0612988 50.061924 50.195262
    52.828 0.0640923 50.020154 50.152962
    54.768 0.066977 49.978421 50.110704
    54.769 0.058798 49.936738 50.068499
    48.304 0.0626565 49.895084 50.026324
    44.137 0.063225 49.853472 49.984196
    47.311 0.0647463 49.811911 49.942121
    51.673 0.0648122 49.770383 49.900082
    48.854 0.0657462 49.728904 49.858096
    49.882 0.0687807 49.68746 49.816147
    45.984 0.0670464 49.646059 49.774245
    43.111 0.0625939 49.604703 49.732389
    48.853 0.0575632 49.563394 49.690585
    46.554 0.0652101 49.522131 49.648829
    53.458 0.0686366 49.480904 49.607112
    48.89 0.0686726 49.439723 49.565443
    48.251 0.0606066 49.398588 49.523823
    49.543 0.0784628 49.357498 49.482252
    50.07 0.076016 49.31646 49.440736
    43.05 0.0678522 49.275458 49.399258
    43.226 0.0784628 49.234503 49.357828
    47.027 0.0791708 49.193594 49.316449
    42.993 0.0663915 49.152739 49.275126
    37.283 0.0689252 49.111934 49.233856
    40.909 0.0723016 49.071165 49.192624
    44.518 0.0608161 49.030444 49.151443
    47.333 0.0681714 48.989772 49.110314
    47.98 0.0738823 48.949154 49.069241
    46.677 0.0760579 48.908585 49.02822
    42.719 0.0781997 48.868061 48.987245
    47.502 0.0823842 48.827584 48.946321
    44.447 0.0776775 48.787154 48.905447
    40.396 0.0650107 48.746784 48.864635
    39.612 0.0689976 48.706463 48.823874
    43.54 0.0612685 48.666187 48.78316
    40.769 0.0672901 48.62596 48.742498
    49.496 0.0706582 48.585786 48.701892
    52.967 0.071225 48.545668 48.661344
    42.481 0.0686366 48.505601 48.620849
    45.712 0.0628452 48.46558 48.580403
    48.142 0.0676758 48.425612 48.540012
    45.955 0.0699498 48.385706 48.499685
    41.24 0.0650439 48.345841 48.459402
    46.74 0.0625 48.306037 48.419183
    46.843 0.0569059 48.266282 48.379013
    48.669 0.0633843 48.226581 48.338902
    49.296 0.070771 48.186938 48.298849
    46.642 0.0641572 48.14734 48.258845
    47.968 0.0662208 48.107802 48.218902
    47.726 0.0660507 48.068325 48.179022
    44.912 0.0627508 48.028895 48.139192
    49.436 0.0609061 47.989527 48.099425
    48.44 0.0698759 47.950208 48.05971
    48.444 0.0620957 47.910943 48.020052
    47.217 0.0751845 47.871744 47.980461
    44.399 0.0840647 47.832593 47.94092
    46.818 0.0656788 47.793508 47.901447
    44.248 0.0646147 47.754469 47.862023
    45.271 0.067395 47.715491 47.822662
    42.708 0.0573978 47.676575 47.783364
    44.645 0.063769 47.637712 47.744122
    50.466 0.0743261 47.59891 47.704943
    51.044 0.0761839 47.560163 47.66582
    46.107 0.0713392 47.521475 47.626759
    42.916 0.0620648 47.482849 47.587762
    40.539 0.0657462 47.444279 47.548822
    44.627 0.0688529 47.405773 47.509949
    48.765 0.0706206 47.367321 47.471132
    47.423 0.0638335 47.328935 47.432381
    46.246 0.0591417 47.290602 47.393687
    47.25 0.0544118 47.25233 47.355055
    51.952 0.0558881 47.214126 47.316493
    50.068 0.0613292 47.175973 47.277985
    53.494 0.0722239 47.137889 47.239546
    54.31 0.0736419 47.09986 47.201165
    52.719 0.0686006 47.061895 47.162849
    47.528 0.0686366 47.023988 47.124594
    44.597 0.0660507 46.986153 47.086411
    46.852 0.073802 46.948378 47.048291
    46.899 0.0620648 46.910659 47.010229
    45.073 0.0692885 46.873 46.972229
    45.877 0.0751433 46.835407 46.934296
    47.637 0.0676406 46.797886 46.896436
    40.339 0.0695813 46.760424 46.858639
    47.581 0.0794388 46.723021 46.820901
    45.355 0.0819133 46.68568 46.783227
    44.763 0.0770748 46.648405 46.745621
    41.014 0.0686006 46.611202 46.708088
    40.086 0.0719529 46.574062 46.67062
    42.979 0.0791708 46.536979 46.633211
    44.866 0.0672203 46.499963 46.595871
    39.265 0.0591417 46.46301 46.558594
    43.872 0.061726 46.42613 46.521393
    47.075 0.0613292 46.389315 46.484259
    46.23 0.0627508 46.352561 46.447186
    49.12 0.0653769 46.31587 46.410179
    51.474 0.0652101 46.279246 46.37324
    49.883 0.0682784 46.242698 46.336379
    47.884 0.0700239 46.206213 46.299582
    42.829 0.0670464 46.169788 46.262846
    44.785 0.0681359 46.133429 46.226179
    45.644 0.0624375 46.097142 46.189585
    50.375 0.0731251 46.060925 46.153063
    48.793 0.0666661 46.024775 46.116608
    48.091 0.0711491 45.988689 46.08022
    42.629 0.0726528 45.952669 46.043899
    40.214 0.0763524 45.916719 46.007649
    41.467 0.0660168 45.880843 45.971475
    47.078 0.0669077 45.845034 45.935369
    44.015 0.0836761 45.809289 45.899329
    42.872 0.0768187 45.77361 45.863357
    42.118 0.0868113 45.738003 45.827457
    45.114 0.0765215 45.70247 45.791633
    36.988 0.0665973 45.667007 45.75588
    34.015 0.0593725 45.631606 45.720192
    42.351 0.0631297 45.596276 45.684575
    46.306 0.0740432 45.561015 45.649028
    48.784 0.0805245 45.52583 45.61356
    46.584 0.0735221 45.490716 45.578163
    43.978 0.0740029 45.455667 45.542833
    44.271 0.0775046 45.420688 45.507575
    45.09 0.0686366 45.385785 45.472393
    41.338 0.0649114 45.350948 45.437278
    42.682 0.0733629 45.316187 45.402242
    46.5 0.0804788 45.281492 45.367272
    44.743 0.0749378 45.246867 45.332374
    43.84 0.0810758 45.212321 45.297556
    40.228 0.0977784 45.177838 45.262803
    37.743 0.090779 45.143437 45.228133
    36.413 0.0779379 45.1091 45.193527
    37.421 0.0829546 45.074833 45.158994
    39.187 0.0672901 45.040647 45.124542
    35.987 0.0591417 45.006525 45.090156
    40.715 0.0708841 44.972484 45.055852
    47.972 0.0699868 44.938509 45.021615
    49.199 0.0680648 44.904606 44.987451
    49.292 0.072692 44.870776 44.953362
    43.978 0.0679229 44.837025 44.919354
    39.995 0.0590555 44.803348 44.88542
    44.929 0.0736419 44.769738 44.851554
    46.82 0.073762 44.736203 44.817765
    45.964 0.0602206 44.702739 44.784047
    49.103 0.0669077 44.669356 44.750412
    48.645 0.0623752 44.636047 44.716852
    46.369 0.0629082 44.602807 44.683362
    46.496 0.070061 44.56964 44.649947
    48.544 0.0721463 44.536549 44.616608
    48.463 0.0668386 44.503536 44.583349
    48.258 0.067711 44.470599 44.550166
    42.954 0.0724573 44.437729 44.517052
    38.351 0.0665973 44.404936 44.484016
    42.804 0.0714919 44.372216 44.451054
    48.245 0.0584856 44.339578 44.418176
    47.099 0.0663915 44.307014 44.385372
    46.474 0.0715301 44.274521 44.352641
    51.665 0.0681714 44.242102 44.319984
    48.683 0.0561001 44.20976 44.287406
    43.375 0.0626879 44.177498 44.254909
    44.239 0.0728883 44.145312 44.222489
    53.007 0.0719529 44.113196 44.19014
    47.581 0.0713392 44.081157 44.157868
    41.239 0.0719143 44.049191 44.125671
    44.054 0.0661527 44.017309 44.093559
    45.711 0.0681003 43.985504 44.061526
    47.903 0.069325 43.953769 44.029563
    46.718 0.0734027 43.922111 43.997677
    44.743 0.0711491 43.890527 43.965868
    44.359 0.0677463 43.859027 43.934143
    39.657 0.0720301 43.827603 43.902495
    42.025 0.0766911 43.796252 43.87092
    44.398 0.0875319 43.764976 43.839423
    43.158 0.076226 43.733777 43.808003
    38.321 0.0599848 43.70266 43.776666
    44.426 0.0714155 43.671622 43.745409
    47.581 0.0709975 43.640656 43.714225
    46.745 0.0858475 43.609765 43.683117
    41.692 0.0869137 43.578951 43.652088
    40.636 0.0727312 43.548222 43.621143
    40.479 0.0679229 43.517569 43.590276
    43.133 0.0707334 43.48699 43.559484
    40.54 0.0766062 43.456488 43.528769
    46.579 0.0967471 43.426069 43.498139
    45.027 0.0855965 43.395722 43.467582
    35.912 0.0744072 43.365459 43.437109
    36.089 0.0813535 43.335268 43.40671
    41.662 0.0960289 43.305155 43.376389
    37.335 0.0767336 43.275126 43.346153
    37.353 0.0746514 43.245168 43.31599
    39.898 0.0873251 43.215295 43.285912
    38.472 0.0689976 43.185496 43.255908
    37.281 0.0690702 43.155774 43.225983
    37.281 0.0612988 43.126137 43.196144
    41.381 0.0767761 43.096572 43.166377
    45.623 0.0629714 43.06709 43.136695
    51.964 0.0735221 43.037683 43.107088
    47.43 0.0682071 43.008356 43.077562
    47.485 0.0705831 42.97911 43.048118
    40.441 0.0787714 42.949939 43.01875
    42.89 0.0734823 42.920851 42.989466
    43.03 0.0564472 42.891838 42.960257
    38.233 0.0636725 42.862903 42.931127
    42.216 0.0715684 42.834046 42.902077
    48.901 0.0680293 42.805274 42.873112
    52.534 0.0799337 42.776582 42.844227
    46.964 0.0757651 42.747963 42.815417
    40.334 0.0781997 42.719423 42.786686
    38.832 0.0789042 42.690963 42.758037
    39.463 0.0943839 42.662586 42.729471
    39.995 0.0762681 42.634289 42.700986
    37.907 0.0718372 42.606067 42.672577
    38.043 0.0857469 42.577923 42.644246
    40.119 0.07926 42.54986 42.615997
    42.556 0.0761839 42.52188 42.587832
    41.407 0.0740029 42.49398 42.559748
    37.341 0.0792154 42.466154 42.531738
    38.069 0.0699128 42.438408 42.50381
    41.051 0.073602 42.410741 42.475961
    45.241 0.0685647 42.383159 42.448198
    45.307 0.0627193 42.355655 42.420514
    43.863 0.0658137 42.328227 42.392905
    44.343 0.0793941 42.300879 42.365379
    49.597 0.07926 42.273609 42.337931
    45.122 0.0867091 42.246426 42.31057
    40.108 0.0719915 42.21932 42.283288
    40.378 0.0782434 42.19229 42.256082
    38.968 0.0915497 42.165341 42.228957
    39.23 0.0784628 42.13847 42.201912
    39.031 0.0708841 42.111684 42.174951
    38.606 0.0888413 42.084978 42.148073
    41.309 0.0824788 42.058345 42.121268
    40.681 0.0700239 42.031793 42.094544
    36.417 0.0749788 42.005322 42.067902
    42.628 0.067711 41.978935 42.041345
    45.163 0.0848996 41.952628 42.014868
    41.343 0.084702 41.926396 41.988467
    40.277 0.0728097 41.900242 41.962145
    39.221 0.0766911 41.87417 41.935905
    43.266 0.0745291 41.84818 41.909749
    38.244 0.0634162 41.822273 41.883675
    40.725 0.0733629 41.796439 41.857675
    43.405 0.0727312 41.770686 41.831758
    44.595 0.0658137 41.745012 41.80592
    39.643 0.0697652 41.719422 41.780166
    46.544 0.0763524 41.693913 41.754495
    48.282 0.0828591 41.668478 41.728897
    45.859 0.0686366 41.643123 41.703381
    41.673 0.0792154 41.617852 41.677948
    38.926 0.0698021 41.592657 41.652594
    42.178 0.0778075 41.567547 41.627324
    37.327 0.0669077 41.542511 41.602129
    41.599 0.0732042 41.517555 41.577015
    46.316 0.0639627 41.492682 41.492682
    48.468 0.0692521 41.467887 41.467887
    43.847 0.0650771 41.443173 41.443173
    41.876 0.0624064 41.418537 41.418537
    47.407 0.0614204 41.393979 41.393979
    45.547 0.0751845 41.369505 41.369505
    47.163 0.0818664 41.345107 41.345107
    48.124 0.0706958 41.320793 41.320793
    40.545 0.0730855 41.296552 41.296552
    41.827 0.0678522 41.272393 41.272393
    39.817 0.0812144 41.248313 41.248313
    43.916 0.0785067 41.224316 41.224316
    47.367 0.0811682 41.200399 41.200399
    41.462 0.0748558 41.176557 41.176557
    39.155 0.0884191 41.152794 41.152794
    40.281 0.0817728 41.129111 41.129111
    41.939 0.0602797 41.105512 41.105512
    38.336 0.0724183 41.081991 41.081991
    35.775 0.0675352 41.058546 41.058546
    43.759 0.0841135 41.03518 41.03518
    47.669 0.0854464 41.011893 41.011893
    47.584 0.0810296 40.98869 40.98869
    40.46 0.0853466 40.965565 40.965565
    37.602 0.0698759 40.942515 40.942515
    36.172 0.0833864 40.919545 40.919545
    39.941 0.1065179 40.896654 40.896654
    40.852 0.0853466 40.873845 40.873845
    37.024 0.0744885 40.851116 40.851116
    35.078 0.0833382 40.828461 40.828461
    37.214 0.069325 40.805885 40.805885
    39.314 0.0716067 40.783388 40.783388
    38.705 0.0846035 40.760974 40.760974
    44.166 0.0741239 40.738638 40.738638
    44.596 0.0778075 40.716378 40.716378
    45.074 0.0776342 40.694195 40.694195
    41.233 0.0707334 40.672091 40.672091
    35.914 0.0740835 40.65007 40.65007
    40.389 0.0736819 40.628127 40.628127
    42.97 0.0714919 40.606258 40.606258
    43.177 0.0629082 40.584468 40.584468
    41.715 0.0748558 40.562755 40.562755
    44 0.0698759 40.541126 40.541126
    45.682 0.0667695 40.519575 40.519575
    46.026 0.0813999 40.498097 40.498097
    41.903 0.0588551 40.476697 40.476697
    38.556 0.0745291 40.455376 40.455376
    44.432 0.0902345 40.434137 40.434137
    46.923 0.0733629 40.412974 40.412974
    45.653 0.0721851 40.391887 40.391887
    37.516 0.0656452 40.370876 40.370876
    41.237 0.068889 40.349944 40.349944
    46.103 0.073562 40.329092 40.329092
    41.055 0.0699128 40.308319 40.308319
    43.286 0.0733629 40.28762 40.28762
    47.533 0.0772034 40.266998 40.266998
    42.825 0.0841135 40.246457 40.246457
    38.433 0.07926 40.225989 40.225989
    40.776 0.0689976 40.205601 40.205601
    37.882 0.0657462 40.185288 40.185288
    41.948 0.0695446 40.165051 40.165051
    42.401 0.072692 40.144896 40.144896
    44.049 0.0710353 40.124814 40.124814
    48.712 0.0865561 40.104812 40.104812
    43.789 0.0808914 40.084883 40.084883
    42.341 0.0755155 40.06503 40.06503
    40.567 0.0829069 40.045259 40.045259
    37.225 0.0724183 40.025559 40.025559
    36.366 0.0718757 40.005941 40.005941
    40.445 0.0840647 39.986395 39.986395
    42.648 0.0808914 39.966925 39.966925
    42.555 0.0724573 39.947535 39.947535
    42.205 0.0713773 39.928217 39.928217
    38.044 0.0726136 39.90898 39.90898
    42.996 0.0833382 39.889814 39.889814
    41.96 0.0886826 39.870725 39.870725
    42.76 0.0720301 39.851711 39.851711
    39.559 0.0841623 39.832777 39.832777
    39.097 0.0937492 39.813918 39.813918
    39.063 0.0794836 39.795131 39.795131
    36.925 0.0817728 39.776419 39.776419
    36.275 0.0837245 39.757783 39.757783
    42.907 0.081726 39.739226 39.739226
    42.965 0.0694347 39.720744 39.720744
    37.321 0.0797983 39.702334 39.702334
    34.282 0.0719915 39.683998 39.683998
    40.914 0.0843579 39.665737 39.665737
    43.48 0.074733 39.647555 39.647555
    38.338 0.0719143 39.629448 39.629448
    38.638 0.084016 39.611411 39.611411
    42.833 0.0773753 39.593449 39.593449
    41.575 0.0726136 39.575562 39.575562
    39.597 0.0657462 39.557752 39.557752
    37.312 0.0753084 39.540018 39.540018
    45.802 0.080616 39.522352 39.522352
    46.075 0.084016 39.504761 39.504761
    39.834 0.0641898 39.487246 39.487246
    33.849 0.073046 39.469807 39.469807
    40.826 0.0832421 39.45244 39.45244
    45.827 0.0771605 39.435146 39.435146
    42.843 0.0737219 39.417924 39.417924
    37.538 0.0691065 39.400775 39.400775
    42.664 0.0616035 39.383704 39.383704
    41.297 0.0726136 39.366706 39.366706
    39.11 0.0817728 39.349778 39.349778
    45.383 0.073562 39.332922 39.332922
    43.277 0.0706958 39.31614 39.31614
    45.471 0.0715301 39.299433 39.299433
    41.672 0.0671507 39.282799 39.282799
    46.648 0.0883141 39.266236 39.266236
    45.876 0.0781997 39.249744 39.249744
    39.079 0.0636083 39.233325 39.233325
    39.042 0.0794388 39.21698 39.21698
    42.063 0.0654773 39.200709 39.200709
    44.911 0.0892132 39.184507 39.184507
    43.463 0.0893199 39.168375 39.168375
    41.16 0.0695813 39.152316 39.152316
    39.492 0.0830982 39.136332 39.136332
    42.041 0.065578 39.120421 39.120421
    40.323 0.0776342 39.104577 39.104577
    40.773 0.0805245 39.088803 39.088803
    40.558 0.0841135 39.073106 39.073106
    40.192 0.0797082 39.057475 39.057475
    37.402 0.0867602 39.041919 39.041919
    36.856 0.0917162 39.026431 39.026431
    42.67 0.0625939 39.011014 39.011014
    38.486 0.0788599 38.995671 38.995671
    42.423 0.0888943 38.980394 38.980394
    44.473 0.0774614 38.965193 38.965193
    40.93 0.081726 38.950058 38.950058
    36.552 0.0983311 38.934992 38.934992
    41.378 0.0722239 38.920001 38.920001
    34.784 0.0709975 38.905076 38.905076
    37.385 0.0755155 38.890225 38.890225
    43.096 0.0681359 38.87544 38.87544
    45.085 0.0801148 38.860725 38.860725
    40.031 0.0643201 38.846078 38.846078
    42.22 0.0705456 38.831504 38.831504
    45.307 0.0890004 38.817001 38.817001
    43.737 0.0758486 38.802563 38.802563
    41.816 0.0821011 38.788195 38.788195
    39.418 0.0716451 38.773893 38.773893
    40.741 0.0791708 38.759665 38.759665
    42.237 0.0680648 38.745506 38.745506
    41.103 0.0807994 38.731412 38.731412
    42.325 0.0881045 38.717386 38.717386
    42.135 0.090343 38.703429 38.703429
    36.454 0.0644835 38.689542 38.689542
    32.913 0.069839 38.675724 38.675724
    38.657 0.0768187 38.661971 38.661971
    45.402 0.0791708 38.648286 38.648286
    41.644 0.0752258 38.634668 38.634668
    42.047 0.0689614 38.62112 38.62112
    40.471 0.0836277 38.60764 38.60764
    42.082 0.0745291 38.594224 38.594224
    41.333 0.07926 38.580876 38.580876
    42.517 0.0701352 38.567594 38.567594
    38.983 0.081726 38.554383 38.554383
    39.186 0.0768613 38.541238 38.541238
    39.832 0.0783311 38.528156 38.528156
    40.783 0.0724183 38.515141 38.515141
    40.427 0.0626879 38.502193 38.502193
    40.193 0.0734027 38.489315 38.489315
    46.264 0.0888943 38.476501 38.476501
    48.081 0.0878956 38.463751 38.463751
    43.908 0.0826686 38.451066 38.451066
    34.115 0.0867091 38.438448 38.438448
    35.724 0.0767336 38.425897 38.430008
    39.164 0.0978396 38.413413 38.417534
    36.002 0.0836277 38.40099 38.405121
    35.873 0.0724573 38.388633 38.392775
    35.434 0.0757651 38.376341 38.380493
    39.05 0.0789042 38.364115 38.368278
    41.994 0.0903973 38.351956 38.356129
    41.767 0.0716834 38.339858 38.344041
    40.47 0.0798434 38.327824 38.332018
    40.383 0.0871705 38.315855 38.320059
    39.801 0.0863527 38.303956 38.30817
    38.658 0.0822425 38.292115 38.296341
    39.055 0.0821011 38.280338 38.284574
    37.95 0.0910532 38.268625 38.272872
    35.672 0.0774183 38.256975 38.261233
    32.75 0.0707334 38.245394 38.249663
    40.341 0.0874802 38.233871 38.23815
    43.792 0.0670811 38.222412 38.226702
    37.666 0.0828114 38.211015 38.215317
    41.323 0.086049 38.199683 38.203995
    40.131 0.0809374 38.188416 38.192739
    41.412 0.0735221 38.177208 38.181542
    40.802 0.0780686 38.166063 38.170408
    39.869 0.0708087 38.15498 38.159336
    37.965 0.0858978 38.143959 38.148326
    42.434 0.0852968 38.133005 38.137384
    40.607 0.0841135 38.122108 38.126498
    37.417 0.078025 38.111273 38.115675
    36.321 0.0701724 38.1005 38.104913
    35.225 0.0832421 38.089789 38.094213
    40.841 0.0800242 38.079142 38.083578
    41.541 0.077591 38.068553 38.073
    37.078 0.072692 38.058026 38.062484
    38.145 0.0650107 38.047558 38.052028
    40.35 0.076016 38.037152 38.041633
    46.412 0.0723405 38.026812 38.031305
    43.771 0.0810296 38.016527 38.021032
    43.139 0.0957913 38.006302 38.010819
    41.643 0.0814464 37.996137 38.000666
    35.709 0.0749378 37.986033 37.990574
    31.423 0.0703586 37.975994 37.980546
    36.617 0.0765215 37.966004 37.970568
    43.953 0.0824788 37.956084 37.963422
    46.332 0.0883141 37.946219 37.953577
    39.972 0.0946746 37.936412 37.943791
    35.679 0.069325 37.92667 37.934069
    35.525 0.0761839 37.916977 37.924397
    41.071 0.0963272 37.907354 37.914794
    43.816 0.0930641 37.897784 37.905245
    33.311 0.0831461 37.888272 37.895754
    29.691 0.0788599 37.878824 37.886327
    37.578 0.0743261 37.869425 37.876949
    41.315 0.0793047 37.860094 37.867638
    42.108 0.0746922 37.850815 37.858381
    40.905 0.0770321 37.841595 37.849182
    41.849 0.0727704 37.832437 37.840045
    39.574 0.0966269 37.823327 37.830957
    42.706 0.0849491 37.814284 37.821935
    37.656 0.0702468 37.805294 37.812967
    37.551 0.0741643 37.796361 37.804056
    40.006 0.067325 37.78749 37.795206
    40.881 0.0801148 37.778666 37.786404
    42.686 0.0884191 37.769909 37.777669
    41.781 0.0767336 37.761203 37.768985
    39.02 0.0745699 37.752553 37.760357
    40.028 0.0780686 37.743965 37.751791
    46.464 0.0738823 37.735424 37.743272
    41.808 0.084016 37.726946 37.734817
    40.547 0.07926 37.718521 37.726415
    41.217 0.0810296 37.710153 37.718069
    41.099 0.0802056 37.701843 37.709782
    38.032 0.0864543 37.693584 37.701546
    37.639 0.0819133 37.685381 37.693366
    35.938 0.0901803 37.677233 37.685241
    35.179 0.0748967 37.66914 37.677171
    36.547 0.0759741 37.661106 37.66916
    40.795 0.0830982 37.653122 37.6612
    39.323 0.075061 37.645193 37.653294
    36.549 0.0782434 37.637318 37.645442
    42.044 0.0675001 37.629498 37.637646
    40.093 0.0576738 37.621735 37.629907
    40.452 0.0686366 37.614023 37.622218
    45.404 0.0841135 37.606364 37.614583
    46.473 0.0646804 37.598758 37.607002
    44.519 0.071187 37.591207 37.599474
    47.286 0.0812608 37.583712 37.592004
    45.07 0.0846035 37.576267 37.584583
    42.596 0.0868625 37.568874 37.577215
    38.693 0.084702 37.561535 37.5699
    36.68 0.0840647 37.554248 37.562638
    37.638 0.081726 37.547017 37.555432
    38.079 0.0745699 37.539836 37.548276
    35.671 0.084456 37.532706 37.541171
    38.146 0.0736819 37.525629 37.534119
    36.428 0.0908337 37.518603 37.527119
    38.123 0.0879478 37.511633 37.520174
    38.87 0.1027285 37.504712 37.513278
    38.04 0.068493 37.497841 37.506433
    34.847 0.0836761 37.491022 37.499639
    39.735 0.0893733 37.484254 37.492897
    38.992 0.0865561 37.477541 37.48621
    35.967 0.0861501 37.470875 37.47957
    33.749 0.0794836 37.46426 37.472982
    34.269 0.0864543 37.457695 37.466443
    38.438 0.0676406 37.451181 37.459955
    38.856 0.0797532 37.444721 37.453522
    45.337 0.0913285 37.438307 37.447135
    43.582 0.0901261 37.431944 37.440798
    39.78 0.081586 37.42563 37.434511
    38.774 0.0772034 37.419366 37.428274
    35.616 0.0797983 37.413155 37.422091
    34.323 0.0686366 37.40699 37.415953
    36.355 0.1011661 37.400875 37.409865
    44.833 0.0903973 37.394808 37.403825
    38.355 0.0881568 37.38879 37.397835
    35.748 0.0801148 37.382821 37.391894
    34.671 0.0882616 37.376904 37.386005
    39.291 0.084456 37.371033 37.380161
    37.066 0.0782872 37.365209 37.374366
    36.847 0.0916606 37.359434 37.36862
    39.041 0.0741643 37.353708 37.362921
    34.391 0.0871705 37.348032 37.357275
    38.13 0.0895874 37.342401 37.351672
    39.523 0.0699868 37.336817 37.346117
    37.294 0.0738422 37.331281 37.34061
    39.674 0.0749788 37.325796 37.335154
    38.276 0.0781123 37.320354 37.329741
    40.617 0.0886298 37.314959 37.324376
    43.841 0.0871191 37.309611 37.319057
    39.741 0.0807535 37.30431 37.313786
    33.861 0.0760579 37.299059 37.308565
    38.421 0.0767336 37.293851 37.303387
    38.818 0.0772463 37.28869 37.298255
    38.079 0.0790373 37.283574 37.29317
    37.855 0.0768613 37.278505 37.288131
    41.978 0.0744072 37.273484 37.283141
    42.577 0.0769893 37.268506 37.278194
    36.968 0.0759741 37.263574 37.273292
    38.533 0.0682427 37.258687 37.268436
    41.752 0.080342 37.253845 37.263626
    47.62 0.0791263 37.249052 37.258863
    42.423 0.0922182 37.2443 37.254143
    37.45 0.0766487 37.239593 37.249468
    35.401 0.0718757 37.234931 37.244837
    38.827 0.073602 37.230313 37.240251
    40.544 0.0903973 37.225743 37.235713
    39.975 0.0653769 37.221214 37.231216
    37.637 0.0717218 37.216729 37.226764
    45.197 0.0767336 37.212288 37.222355
    46.497 0.0710732 37.207891 37.217991
    40.882 0.0957913 37.20354 37.213673
    42.411 0.0859986 37.19923 37.209396
    41.094 0.0713011 37.194963 37.205162
    35.826 0.0846035 37.19074 37.200972
    35.45 0.0893733 37.186559 37.196825
    35.817 0.0829546 37.182425 37.192724
    37.588 0.0886826 37.17833 37.188663
    40.306 0.0913838 37.174278 37.184645
    40.114 0.0913838 37.170268 37.180669
    39.006 0.0875838 37.166301 37.176737
    36.792 0.0795285 37.162379 37.172849
    34.795 0.0895874 37.158496 37.169
    35.943 0.0753497 37.154655 37.165194
    36.655 0.0760579 37.150855 37.16143
    41.355 0.0758068 37.147098 37.157707
    41.684 0.0715684 37.143384 37.154029
    40.325 0.0751433 37.139706 37.150387
    43.821 0.0721463 37.136075 37.146792
    39.982 0.0801602 37.132483 37.143235
    39.373 0.0922742 37.128931 37.139719
    39.134 0.0777208 37.125422 37.136247
    39.715 0.087222 37.121949 37.13281
    42.406 0.0825737 37.118522 37.12942
    35.577 0.0753497 37.115132 37.126067
    36.743 0.0710353 37.111783 37.122754
    40.824 0.072692 37.108476 37.119485
    38.019 0.0987642 37.105204 37.11625
    42.411 0.0810296 37.101977 37.11306
    38.5 0.0710732 37.098787 37.109908
    40.044 0.0634162 37.095636 37.106795
    39.613 0.067325 37.092528 37.103725
    40.61 0.0755155 37.089453 37.100688
    40.747 0.0824315 37.086422 37.097696
    45.945 0.0768613 37.083428 37.094741
    44.635 0.0700981 37.080473 37.091825
    40.508 0.0838215 37.077559 37.08895
    43.7 0.0922182 37.074678 37.086108
    38.516 0.0923303 37.07184 37.08331
    35.779 0.0836277 37.069039 37.080548
    35.028 0.0949665 37.066275 37.077825
    34.504 0.0818196 37.063552 37.075142
    34.839 0.0696548 37.060862 37.072492
    38.909 0.0879478 37.058214 37.069885
    38.196 0.0778944 37.055601 37.067313
    36.814 0.0798434 37.053026 37.064779
    37.236 0.0874285 37.05049 37.062284
    41.246 0.0777208 37.047989 37.059825
    40.16 0.0719529 37.045525 37.057403
    37.588 0.0838215 37.043098 37.055017
    37.264 0.0675703 37.040708 37.052669
    37.775 0.0737219 37.038356 37.05036
    44.279 0.0852469 37.036039 37.048085
    45.336 0.0690702 37.033758 37.045847
    41.213 0.075557 37.031513 37.043645
    42.178 0.0870677 37.029304 37.041479
    42.674 0.0930073 37.027133 37.039351
    41.844 0.0909982 37.024995 37.037258
    36.786 0.0939793 37.022893 37.0352
    35.397 0.0905061 37.020827 37.033178
    36.68 0.0927808 37.018796 37.031191
    34.374 0.0981464 37.016803 37.029243
    33.163 0.0793941 37.014842 37.027327
    32.864 0.078683 37.012916 37.025446
    37.676 0.0783311 37.011025 37.0236
    39.339 0.0736819 37.009168 37.02179
    42.822 0.0901803 37.007349 37.020016
    41.1 0.0806618 37.005561 37.018275
    35.422 0.0773753 37.003808 37.016568
    35.223 0.0820071 37.002089 37.014896
    40 0.0819602 37.000404 37.013257
    40.09 0.0926679 36.998755 37.011656
    39.126 0.0984546 36.997137 37.010086
    39.418 0.0870677 36.995554 37.00855
    35.551 0.0789485 36.994003 37.007047
    32.199 0.0834345 36.992486 37.005578
    34.899 0.0825262 36.991004 37.004145
    38.12 0.0807994 36.989553 37.002743
    36.426 0.075474 36.988135 37.001374
    34.828 0.0753497 36.98675 37.000039
    42.281 0.0701352 36.985398 36.998736
    44.38 0.076016 36.98408 36.997468
    41.82 0.0853466 36.982793 36.996231
    41.064 0.0816327 36.981538 36.995026
    39.195 0.077591 36.980315 36.993854
    37.397 0.0746514 36.979124 36.992714
    38.89 0.0730066 36.977967 36.991609
    38.073 0.0701724 36.976839 36.990533
    38.19 0.0863527 36.975744 36.989489
    41.012 0.080251 36.97468 36.988478
    41.902 0.0778075 36.973647 36.987497
    41.904 0.0730066 36.972646 36.986549
    40.644 0.0784188 36.971677 36.985634
    39.569 0.0801148 36.970738 36.984748
    40.119 0.084309 36.969829 36.983893
    39.511 0.08387 36.968952 36.98307
    41.383 0.072849 36.968105 36.982277
    34.503 0.0787714 36.96729 36.981518
    38.226 0.0877395 36.966504 36.980787
    39.129 0.0931209 36.965748 36.980086
    39.742 0.0809835 36.965022 36.979416
    41.037 0.0877915 36.964329 36.978778
    38.021 0.0893199 36.963663 36.978169
    36.785 0.0901803 36.963027 36.977589
    35.903 0.0791263 36.96242 36.97704
    34.889 0.080342 36.961843 36.976521
    35.722 0.0855464 36.961298 36.976033
    35.634 0.0948496 36.960779 36.975572
    36.181 0.0887884 36.96029 36.975142
    37.913 0.0825737 36.95983 36.97474
    38.112 0.0821482 36.959399 36.974368
    38.808 0.0760579 36.958998 36.974027
    39.159 0.0845051 36.958624 36.973713
    40.075 0.0968073 36.958279 36.973428
    39.843 0.0836761 36.957962 36.973172
    35.247 0.0728883 36.957674 36.972944
    37.11 0.080616 36.957415 36.972747
    36.488 0.0848996 36.957183 36.972576
    39.456 0.0886826 36.956978 36.972434
    41.494 0.0899101 36.956802 36.972319
    38.634 0.0920504 36.956653 36.972233
    35.455 0.0768613 36.956533 36.972177
    32.672 0.0879478 36.956439 36.972147
    35.621 0.099702 36.956373 36.972144
    34.841 0.0887355 36.956333 36.972169
    33.008 0.0868113 36.956321 37.082623
    35.797 0.0876875 36.956338 37.082976
    36.05 0.0760579 36.956379 37.083355
    34.961 0.0725745 36.956447 37.083762
    32.965 0.07926 36.956543 37.084198
    38.543 0.0870163 36.956664 37.084661
    42.692 0.0938067 36.956813 37.085154
    40.323 0.0943839 36.956988 37.085673
    37.237 0.0777642 36.957188 37.08622
    32.928 0.0801148 36.957414 37.086794
    35.748 0.0804788 36.957667 37.087395
    40.064 0.0828114 36.957946 37.088026
    37.735 0.0948496 36.95825 37.088682
    37.235 0.0879478 36.95858 37.089365
    36.849 0.0741643 36.958934 37.090075
    35.756 0.0795733 36.959315 37.090812
    35.475 0.0759322 36.959722 37.091577
    34.702 0.0756818 36.960151 37.092366
    38.813 0.0841135 36.960608 37.093184
    44.295 0.0787272 36.961089 37.094028
    37.261 0.070061 36.961594 37.094898
    40.868 0.0753497 36.962126 37.095795
    40.938 0.0993253 36.962679 37.096716
    40.315 0.0822425 36.96326 37.097666
    38.444 0.0736819 36.963863 37.09864
    39.104 0.0709219 36.964491 37.09964
    40.042 0.0784628 36.965144 37.100668
    40.609 0.0848996 36.965819 37.101718
    38.841 0.0818664 36.96652 37.102796
    42.976 0.0819133 36.967244 37.103899
    42.1 0.0836761 36.967991 37.105027
    38.793 0.0874285 36.968763 37.106182
    38.426 0.0895874 36.969556 37.107359
    33.483 0.0798434 36.970376 37.108563
    34.446 0.0848007 36.971217 37.109792
    40.882 0.0798434 36.972081 37.111045
    39.564 0.080251 36.972969 37.112325
    39.168 0.0659151 36.973878 37.113626
    42.579 0.0756401 36.974813 37.114955
    38.785 0.0795733 36.975768 37.116306
    40.64 0.0732438 36.976747 37.117683
    41.034 0.0857469 36.977749 37.119085
    43.682 0.0877395 36.978771 37.120508
    43.019 0.0794388 36.979818 37.121958
    41.015 0.0774614 36.980886 37.123431
    38.483 0.0709975 36.981976 37.124928
    38.008 0.0794388 36.983089 37.12645
    39.773 0.0749788 36.984221 37.127993
    42.092 0.0808454 36.985378 37.129562
    41.161 0.0832421 36.986556 37.131154
    39.976 0.091883 36.987754 37.132769
    39.288 0.0893199 36.988976 37.134409
    39.413 0.09591 36.990217 37.13607
    32.952 0.0919388 36.991481 37.137756
    32.744 0.0799337 36.992765 37.139464
    33.934 0.0879478 36.99407 37.141195
    34.143 0.0804788 36.995398 37.14295
    33.091 0.094268 36.996744 37.144726
    34.341 0.0808454 36.998113 37.146527
    34.848 0.0683855 36.999501 37.148349
    37.251 0.0775477 37.00091 37.150194
    42.968 0.0789485 37.002341 37.152063
    42.072 0.0691792 37.00379 37.153952
    41.503 0.0749788 37.005261 37.155865
    41.341 0.0778944 37.006752 37.157799
    38.894 0.070284 37.008262 37.159756
    43.997 0.0856466 37.009794 37.161736
    43.689 0.0911632 37.011343 37.163735
    38.675 0.0745291 37.012914 37.165759
    33.706 0.0771605 37.014504 37.167803
    34.162 0.0759741 37.016113 37.16987
    42.605 0.0848996 37.017743 37.171959
    43.449 0.0930073 37.01939 37.174067
    39.268 0.0891067 37.021059 37.176199
    37.944 0.0906697 37.022746 37.178351
    37.398 0.0855464 37.024451 37.180525
    34.891 0.0834345 37.026177 37.182721
    34.066 0.0815394 37.02792 37.184937
    34.541 0.078156 37.029684 37.187175
    35.558 0.0698021 37.031465 37.189433
    40.753 0.075474 37.033265 37.191712
    40.97 0.0884191 37.035085 37.194014
    40.857 0.0781997 37.036921 37.196334
    41.169 0.0952599 37.038777 37.198676
    37.817 0.094326 37.040651 37.201039
    38.967 0.1028603 37.042542 37.203422
    37.339 0.0836277 37.044453 37.205826
    35.834 0.0877395 37.046381 37.20825
    31.427 0.0894268 37.048327 37.210694
    34.184 0.07926 37.050291 37.21316
    35.396 0.0852469 37.052271 37.215643
    36.827 0.1048686 37.054271 37.218149
    35.965 0.0827638 37.056288 37.220674
    36.392 0.0724573 37.058321 37.223219
    37.428 0.0877395 37.060374 37.225785
    35.905 0.0896411 37.062441 37.228368
    34.948 0.0734425 37.064528 37.230974
    41.568 0.0852469 37.06663 37.233598
    42.942 0.0937492 37.06875 37.236242
    37.963 0.0709596 37.070888 37.238906
    35.196 0.064549 37.07304 37.241588
    36.351 0.0625 37.075211 37.244292
    38.292 0.0620339 37.077398 37.247013
    44.636 0.0813999 37.079601 37.249754
    51.857 0.0779379 37.081822 37.252515
    43.747 0.0709596 37.084058 37.255294
    41.598 0.0837245 37.086311 37.258093
    45.292 0.0805245 37.08858 37.260911
    42.077 0.0752258 37.090865 37.263747
    40.484 0.0782872 37.093167 37.266604
    36.859 0.0818196 37.095483 37.269477
    35.894 0.0687086 37.097816 37.272371
    38.291 0.080616 37.100165 37.275283
    38.93 0.0758486 37.102529 37.278214
    36.561 0.0666317 37.104909 37.281163
    39.627 0.0693616 37.107305 37.284131
    47.345 0.0873768 37.109716 37.287118
    43.131 0.1087064 37.112143 37.290123
    41.322 0.0847513 37.114584 37.293145
    36.356 0.0641248 37.117041 37.296187
    36.53 0.0858475 37.119513 37.299246
    41.086 0.0830024 37.122001 37.302325
    41.777 0.0742047 37.124503 37.305421
    37.688 0.1063789 37.12702 37.308535
    40.326 0.0906697 37.129551 37.311667
    40.625 0.0717218 37.132098 37.314817
    37.108 0.086302 37.13466 37.317986
    35.517 0.0761419 37.137235 37.321172
    34.56 0.0823842 37.139825 37.324376
    35.375 0.0931209 37.14243 37.327597
    42.653 0.0776775 37.145048 37.330836
    40.901 0.0827638 37.147682 37.334094
    40.37 0.0851475 37.15033 37.337369
    36.671 0.0802056 37.152991 37.340661
    33.667 0.0781997 37.155666 37.34397
    40.458 0.0834828 37.158356 37.347298
    40.798 0.0906697 37.16106 37.350643
    40.303 0.0919388 37.163777 37.354005
    37.935 0.0812144 37.166507 37.357384
    32.516 0.0798434 37.169251 37.360781
    36.527 0.0946163 37.172009 37.364195
    40.989 0.0868113 37.174781 37.367626
    37.002 0.0923864 37.177565 37.371074
    36.167 0.0902345 37.180364 37.37454
    34.068 0.0734425 37.183175 37.378022
    33.977 0.0875319 37.186 37.381522
    38.31 0.0874802 37.188838 37.385039
    37.714 0.0834828 37.191688 37.388572
    34.237 0.0792154 37.194553 37.392123
    36.238 0.0746106 37.197429 37.39569
    37.955 0.0669424 37.200318 37.399274
    41.495 0.0749378 37.203221 37.402876
    43.303 0.0802965 37.206135 37.406492
    42.621 0.0751433 37.209063 37.410127
    41.897 0.0675703 37.212003 37.413778
    40.845 0.0872736 37.214955 37.417446
    41.204 0.0892665 37.217921 37.421131
    38.569 0.0932916 37.220897 37.424832
    33.78 0.0777642 37.223887 37.42855
    36.998 0.0902345 37.226888 37.432284
    37.186 0.0860995 37.229902 37.436034
    39.367 0.0754325 37.232928 37.439802
    34.712 0.0828591 37.235965 37.443585
    37.793 0.0865561 37.239015 37.447385
    37.507 0.0814464 37.242076 37.451202
    36.309 0.0795285 37.245149 37.455034
    38.917 0.0771605 37.248234 37.458884
    36.104 0.0686726 37.25133 37.462749
    36.242 0.073602 37.254438 37.466631
    41.234 0.0830503 37.257557 37.470529
    41.888 0.0819602 37.260688 37.474443
    42.023 0.0818664 37.263831 37.478374
    39.68 0.1022691 37.266983 37.48232
    41.909 0.0764369 37.270148 37.486283
    36.844 0.091883 37.273324 37.490262
    28.237 0.0841623 37.276511 37.494257
    38.254 0.0828114 37.279709 37.498269
    37.131 0.0877395 37.282917 37.502296
    37.771 0.0766911 37.286137 37.50634
    39.795 0.0971092 37.289368 37.5104
    36.859 0.0918274 37.292609 37.514476
    38.237 0.0820071 37.295861 37.518568
    36.753 0.0797983 37.299123 37.522675
    32.686 0.0866071 37.302397 37.5268
    36.283 0.0801148 37.30568 37.53094
    40.732 0.0913285 37.308974 37.535096
    40.837 0.0926115 37.312279 37.539269
    37.239 0.0905061 37.315593 37.543456
    31.738 0.0784188 37.318918 37.547661
    38.727 0.0818664 37.322253 37.551881
    39.559 0.0851972 37.325598 37.556117
    36.414 0.0960885 37.328954 37.56037
    36.568 0.1012949 37.332318 37.564638
    38.827 0.0938641 37.335694 37.568923
    35.299 0.0850482 37.339079 37.573223
    31.466 0.0784628 37.342474 37.57754
    33.412 0.0922742 37.345879 37.581873
    40.293 0.0836761 37.349292 37.586221
    37.328 0.0708464 37.352717 37.590586
    31.632 0.0819602 37.35615 37.594967
    37.183 0.0988885 37.359593 37.599364
    42.809 0.075557 37.363046 37.603777
    36.321 0.0874285 37.366507 37.608206
    34.222 0.0798885 37.369979 37.612651
    37.151 0.0655108 37.373459 37.617113
    35.977 0.0775477 37.376949 37.62159
    38.927 0.0723016 37.380448 37.626085
    41.9 0.0959694 37.383955 37.630594
    41.365 0.0836277 37.387472 37.635121
    40.58 0.0875838 37.390998 37.639663
    35.798 0.0765638 37.394533 37.644222
    32.982 0.0682427 37.398077 37.648798
    37.71 0.0793493 37.40163 37.65339
    43.526 0.0787714 37.405191 37.657997
    42.332 0.0767336 37.408761 37.662622
    42.358 0.0821953 37.412339 37.667263
    41.431 0.0855965 37.415927 37.671921
    37.922 0.0837245 37.419522 37.676595
    38.168 0.0825262 37.423127 37.681285
    36.555 0.0822897 37.42674 37.685993
    34.421 0.0912734 37.43036 37.690716
    36.796 0.0806618 37.43399 37.695457
    38.362 0.0796632 37.437627 37.700214
    40.235 0.0911081 37.441273 37.704989
    37.496 0.0748558 37.444927 37.70978
    32.944 0.076016 37.448589 37.714588
    36.874 0.086049 37.452259 37.719413
    42.028 0.0769466 37.455937 37.724255
    42.154 0.081726 37.459623 37.729115
    40.487 0.0891599 37.463318 37.733992
    38.636 0.0909982 37.467019 37.738885
    36.935 0.0962674 37.470729 37.743796
    36.214 0.0930641 37.474446 37.748725
    32.594 0.0807535 37.478171 37.753671
    36.161 0.0808454 37.481904 37.758635
    35.412 0.090779 37.485643 37.763616
    35.496 0.0876356 37.489391 37.768615
    35.285 0.08387 37.493147 37.773632
    35.914 0.0775046 37.496909 37.778667
    37.782 0.0922742 37.500679 37.783719
    38.995 0.0789042 37.504456 37.78879
    37.706 0.0790818 37.508241 37.79388
    35.287 0.0748148 37.512033 37.798987
    45.087 0.0893199 37.515832 37.804113
    42.968 0.0954365 37.519638 37.809257
    35.23 0.0745699 37.523451 37.814421
    39.906 0.1015533 37.527271 37.819603
    35.681 0.0904517 37.531099 37.824804
    34.133 0.069839 37.534933 37.830023
    33.788 0.0732438 37.538774 37.835262
    37.862 0.0758486 37.542621 37.84052
    45.608 0.0878435 37.546476 37.845799
    40.129 0.0874802 37.550338 37.851096
    34.563 0.084309 37.554206 37.856413
    34.219 0.071187 37.55808 37.86175
    40.565 0.0746514 37.561962 37.867107
    38.032 0.0776342 37.56585 37.872484
    37.037 0.0922742 37.569744 37.877882
    36.559 0.0768187 37.573645 37.883299
    36.077 0.0812608 37.577552 37.888738
    39.312 0.0877395 37.581466 37.894198
    40.468 0.0902887 37.585386 37.899679
    38.643 0.0753084 37.589313 37.905181
    38.047 0.0896948 37.593245 37.910704
    33.986 0.0724573 37.597184 37.91625
    35.417 0.0793493 37.601129 37.921817
    41.351 0.0755985 37.60508 37.927406
    40.524 0.0818196 37.609037 37.933017
    39.176 0.0889473 37.613 37.938652
    40.233 0.0857469 37.616969 37.944309
    34.269 0.1063096 37.620944 37.949989
    36.65 0.0623129 37.624925 37.955692
    35.005 0.0968676 37.628912 37.961419
    38.982 0.0828591 37.632905 37.96717
    40.199 0.0874285 37.636903 37.972945
    36.326 0.0801602 37.640907 37.978744
    36.857 0.0658475 37.644917 37.984568
    34.341 0.0810758 37.648932 37.990417
    45.277 0.091883 37.652953 37.996292
    43.138 0.0777208 37.65698 38.002192
    40.273 0.0808914 37.661012 38.008118
    39.96 0.086302 37.665049 38.01407
    37.593 0.0760579 37.669092 38.020049
    36.459 0.0906697 37.673141 38.026056
    39.744 0.0920504 37.677194 38.032089
    36.531 0.0924426 37.681253 38.038151
    35.754 0.0873768 37.685318 38.044241
    39.455 0.0854464 37.689387 38.050359
    34.072 0.1009733 37.693462 38.056506
    34.628 0.0786389 37.697541 38.062683
    34.263 0.0788156 37.701626 38.06889
    36.344 0.0780686 37.705717 38.075128
    38.556 0.0723016 37.709811 38.081396
    40.143 0.0686726 37.713912 38.087696
    40.102 0.0827162 37.718017 38.094027
    44.8 0.0960885 37.722127 38.100392
    41.311 0.0731646 37.726242 38.106789
    36.189 0.0797082 37.730361 38.11322
    40.957 0.0808454 37.734486 38.119685
    38.896 0.063898 37.738615 38.126185
    41.446 0.0855464 37.742749 38.132721
    44.049 0.0734425 37.746888 38.139293
    41.506 0.0887884 37.751031 38.145901
    39.112 0.0882092 37.755179 38.152547
    36.269 0.080251 37.759332 38.159231
    34.79 0.0738823 37.763489 38.165954
    38.135 0.087222 37.767651 38.172718
    40.12 0.0805245 37.771816 38.179521
    36.628 0.0808454 37.775987 38.186367
    37.937 0.076226 37.780162 38.193253
    35.589 0.0705831 37.784341 38.200184
    37.458 0.0797532 37.788525 38.207159
    41.178 0.074733 37.792713 38.214179
    43.028 0.0678522 37.796905 38.221245
    38.545 0.066735 37.801102 38.228358
    43.516 0.0789042 37.805302 38.235519
    47.054 0.0792154 37.809507 38.24273
    44.126 0.0798885 37.813716 38.249991
    37.73 0.0850978 37.817929 38.257305
    39.921 0.0837245 37.822146 38.26467
    42.134 0.0891067 37.826367 38.272091
    33.659 0.0824788 37.830593 38.279567
    37.245 0.0930073 37.834822 38.2871
    38.866 0.084016 37.839055 38.294692
    35.976 0.0814464 37.843292 38.302343
    35.436 0.099765 37.847533 38.310056
    36.056 0.0816793 37.851777 38.317833
    34.086 0.0833382 37.856025 38.325675
    33.826 0.081726 37.860278 38.333584
    37.975 0.0939793 37.864534 38.341562
    43.312 0.0741643 37.868793 38.34961
    38.351 0.0790373 37.873057 38.357731
    34.933 0.0968073 37.877323 38.365927
    40.15 0.0753911 37.881594 38.3742
    38.068 0.0782434 37.885868 38.382552
    36.459 0.0859482 37.890146 38.390987
    37.414 0.0911081 37.894427 38.399507
    36.584 0.1015533 37.898712 38.408114
    38.218 0.074733 37.903 38.41681
    38.373 0.0759741 37.907292 38.425599
    38.241 0.1104474 37.911586 38.434484
    35.779 0.0876356 37.915885 38.443469
    36.554 0.0860995 37.920187 38.452557
    38.625 0.1012949 37.924492 38.46175
    38.224 0.1079222 37.9288 38.471054
    32.834 0.0769893 37.933111 38.48047
    28.571 0.0995134 37.937426 38.490005
    33.315 0.0858978 37.941744 38.499663
    34.262 0.0797983 37.946065 38.509447
    33.459 0.0888413 37.950389 38.519362
    38.179 0.0776775 37.954716 38.529415
    35.105 0.077851 37.959047 38.53961
    39.084 0.0718757 37.96338 38.549952
    36.601 0.0833864 37.967717 38.560447
    39.826 0.0898023 37.972056 38.571102
    42.223 0.0821953 37.976398 38.581924
    39.104 0.0924989 37.980744 38.59292
    37.011 0.0972911 37.985092 38.604096
    34.48 0.0862513 37.989443 38.615461
    31.872 0.0990753 37.993797 38.627023
    34.761 0.0620648 37.998154 38.638789
    33.295 0.0781123 38.002514 38.650772
    39.559 0.0925552 38.006876 38.662981
    42.881 0.066804 38.011241 38.675424
    38.739 0.0769893 38.015609 38.688114
    39.192 0.0992002 38.019979 38.701064
    39.331 0.0886826 38.024353 38.714286
    35.26 0.0813071 38.028729 38.727793
    36.564 0.0793493 38.033107 38.7416
    38.919 0.0904517 38.037488 38.755721
    40.105 0.0785067 38.041872 38.770176
    35.427 0.0768613 38.046258 38.784981
    37.579 0.0741239 38.050647 38.800156
    38.325 0.0808454 38.055038 38.81572
    38.364 0.0830024 38.059432 38.831693
    37.938 0.0769893 38.063828 38.848105
    41.074 0.0806618 38.068226 38.864977
    43.479 0.0719529 38.072627 38.882338
    39.12 0.0828114 38.077031 38.900217
    42.327 0.0838215 38.081436 38.918644
    40.509 0.0858475 38.085844 38.937659
    38.794 0.0890004 38.090255 38.957297
    38.815 0.0927243 38.094667 38.977599
    35.435 0.0730066 38.099082 38.998609
    33.149 0.0773322 38.103499 39.020371
    40.239 0.080251 38.107918 39.042946
    39.923 0.0880522 38.11234 39.066388
    39.627 0.0663232 38.116763 39.090759
    38.599 0.0968073 38.121189 39.116128
    39.391 0.0849491 38.125617 39.142565
    36.697 0.0830982 38.130047 39.170165
    40.425 0.0850978 38.134479 39.199011
    39.347 0.0802056 38.138913 39.229207
    34.827 0.0717987 38.143349 39.260862
    34.057 0.0736819 38.147787 39.294092
    40.437 0.0762681 38.152227 39.32905
    44.847 0.0769466 38.156669 39.365879
    39.772 0.0764792 38.161113 39.40475
    43.322 0.0648783 38.165559 39.445851
    41.116 0.084016 38.170007 39.489385
    41.589 0.0784188 38.174456 39.535612
    39.924 0.0795285 38.178908 39.584789
    38.808 0.0827638 38.183361 39.637221
    41.435 0.0764369 38.187816 39.693252
    42.083 0.0751021 38.192273 39.753257
    42.213 0.0734823 38.196732 39.817713
    39.903 0.0709596 38.201193 39.887116
    42.985 0.0790373 38.205655 39.962054
    37.923 0.0895338 38.210119 40.043202
    38.18 0.0884191 38.214584 40.13132
    38.109 0.0738823 38.219052 40.227367
    36.092 0.0642874 38.223521 40.332382
    36.269 0.0804788 38.227991 40.447616
    43.928 0.0652767 38.232463 40.574542
    44.074 0.067711 38.236937 40.714865
    44.664 0.0791708 38.241412 40.870747
    45.517 0.0699498 38.245889 41.074874
    42.754 0.0695079 38.250368 41.26989
    41.112 0.0688168 38.254848 41.48962
    44.922 0.0750199 38.259329 41.738499
    47.815 0.075557 38.263812 42.022278
    44.326 0.0689614 38.268297 42.347995
    40.059 0.0699498 38.272782 42.724921
    39.597 0.0717987 38.27727 43.165672
    42.467 0.0613596 38.281758 43.688225
    41.551 0.068889 38.286248 44.320504
    45.865 0.0639303 38.29074 45.106206
    46.043 0.0588265 38.295232 46.115976
    48.261 0.0523885 38.299727 47.461853
    49.567 0.046268 38.304222 49.313329
    53.094 0.0439689 38.308719 51.913164
    58.828 0.0374561 38.313217 55.57499
    62.022 0.0298602 38.317716 60.66233
    70.335 0.0297368 38.322217 67.532265
    87.335 0.0246678 38.326718 76.441339
    89.824 0.0229499 38.331221 87.432184
    111.186 0.0224506 38.335726 100.148111
    124.769 0.0211509 38.340231 113.595394
    134.584 0.0227633 38.344738 125.838112
    144.78 0.026491 38.349245 134.016336
    155.22 0.0272484 38.353754 135.470719
    149.5 0.0316387 38.358264 129.655549
    130.058 0.0467292 38.362775 118.629676
    117.865 0.0500254 38.367287 105.385138
    89.736 0.054184 38.3718 92.259866
    73.414 0.0538326 38.376315 80.567344
    63.192 0.0611171 38.38083 70.876225
    63.641 0.0716451 38.385346 63.275874
    60.116 0.0680648 38.389864 57.575187
    53.727 0.0660847 38.394382 53.442858
    49.499 0.0666661 38.398901 50.506883
    45.048 0.063003 38.403422 48.431366
    44.491 0.0676406 38.407943 46.945973
    46.954 0.0729671 38.412465 45.854331
    45.781 0.0626565 38.416988 45.024378
    43.382 0.0621887 38.421512 44.371069
    43.214 0.076226 38.426037 43.8421
    47.087 0.0810758 38.430562 43.404664
    45.506 0.0736819 38.435089 43.037612
    41.405 0.0698759 38.439616 42.726676
    41.513 0.0791263 38.444145 42.46132
    47.302 0.0719915 38.448674 42.233855
    44.136 0.0728883 38.453204 42.038207
    38.148 0.0853466 38.457734 41.869518
    40.371 0.0799789 38.462266 41.723919
    43.197 0.0795285 38.466798 41.598102
    41.329 0.0677463 38.471331 41.489487
    37.363 0.0820541 38.475864 41.395911
    43.07 0.0723016 38.480399 41.31556
    37.537 0.0924989 38.484934 41.246961
    41.237 0.0703213 38.48947 41.188793
    37.615 0.0793047 38.494006 41.140028
    40.101 0.0714537 38.498544 41.099795
    39.619 0.0769466 38.503081 41.067349
    45.025 0.0883666 38.50762 41.04209
    44.811 0.0758904 38.512159 41.023467
    39.494 0.0895338 38.516699 41.011066
    43.455 0.0731251 38.521239 41.004562
    38.194 0.0763946 38.52578 41.003671
    37.321 0.0746922 38.530321 41.008195
    35.169 0.0866071 38.534863 41.017955
    40.43 0.0684571 38.539406 41.032849
    39.537 0.0697284 38.543949 41.052852
    40.313 0.0726528 38.548493 41.077948
    42.606 0.0748148 38.553037 41.108191
    45.51 0.0849986 38.557582 41.143653
    45.184 0.0829546 38.562127 41.184466
    41.554 0.0799337 38.566673 41.230852
    39.84 0.0854964 38.571219 41.283033
    40.318 0.0798885 38.575766 41.341315
    40.673 0.0761419 38.580313 41.406042
    37.173 0.0841623 38.584861 41.477617
    37.474 0.0769466 38.589409 41.556589
    39.04 0.076016 38.593957 41.643515
    41.685 0.0796632 38.598506 41.739077
    42.067 0.0764792 38.603055 41.84405
    42.022 0.0689976 38.607605 41.95931
    40.625 0.0846035 38.612155 42.085983
    41.653 0.0752671 38.616705 42.225256
    38.305 0.0706582 38.621256 42.378554
    37.67 0.0761419 38.625807 42.547522
    42.706 0.0769893 38.630359 42.734034
    41.636 0.0761419 38.63491 42.940466
    38.995 0.0679938 38.639462 43.169421
    40.467 0.0684213 38.644015 43.424045
    44.29 0.0672901 38.648568 43.708064
    44.713 0.0650107 38.653121 44.025837
    45.412 0.0777642 38.657674 44.382943
    46.31 0.075557 38.662227 44.78587
    42.663 0.0616341 38.666781 45.242809
    41.949 0.0585989 38.671335 45.764171
    44.622 0.0625 38.67589 46.3634
    46.277 0.063995 38.680444 47.059247
    49.609 0.0567704 38.684999 47.877031
    52.795 0.0559145 38.689554 48.852739
    54.674 0.0479444 38.694109 50.037435
    51.018 0.0464077 38.698664 51.502473
    53.012 0.043566 38.70322 53.34753
    58.346 0.0423203 38.707775 55.703363
    67.186 0.0379984 38.712331 58.736121
    69.295 0.0361296 38.716887 62.644321
    73.374 0.0353726 38.721444 67.646866
    75.369 0.0330819 38.726 73.969604
    77.484 0.0301513 38.730556 81.805109
    88.749 0.0226265 38.735113 91.272536
    100.568 0.0238665 38.73967 102.346282
    119.642 0.0215565 38.744227 114.738545
    119.725 0.0208225 38.748784 127.73937
    125.581 0.0199046 38.753341 139.992489
    143.781 0.0205547 38.757898 149.483933
    160.06 0.0243379 38.762455 154.041385
    160.997 0.0259309 38.767012 152.405877
    145.664 0.0286787 38.77157 145.048901
    138.789 0.0343826 38.776127 133.852227
    126.108 0.0411774 38.780684 121.011428
    104.461 0.0445649 38.785242 108.21669
    89.791 0.047259 38.7898 96.471445
    84.723 0.0476726 38.794357 86.23427
    76.826 0.0607561 38.798915 77.640438
    70.687 0.0557825 38.803472 70.629256
    59.268 0.0574804 38.80803 65.035718
    61.726 0.0599848 38.812587 60.647329
    61.266 0.0607262 38.817145 57.23662
    56.169 0.0562599 38.821703 54.594171
    55.878 0.0662208 38.82626 52.537575
    54.03 0.0693616 38.830818 50.918985
    47.633 0.0666317 38.835375 49.625004
    46.075 0.063898 38.839933 48.57085
    46.381 0.0689614 38.84449 47.696693
    52.057 0.0667695 38.849047 46.959965
    48.252 0.0555985 38.853605 46.330635
    41.925 0.0574253 38.858162 45.787402
    46.388 0.0691792 38.862719 45.31424
    52.705 0.0703213 38.867276 44.899501
    51.393 0.067395 38.871833 44.534013
    47.92 0.0714155 38.87639 44.210467
    46.333 0.0678168 38.880947 43.923008
    42.929 0.0628452 38.885504 43.666556
    42.564 0.0628767 38.89006 43.437119
    45.398 0.0752671 38.894617 43.231267
    48.939 0.0831941 38.899173 43.046087
    48.763 0.076016 38.903729 42.879156
    45.906 0.0791708 38.908285 42.728249
    41.48 0.0745291 38.912842 42.591603
    38.249 0.0832421 38.917397 42.467653
    39.908 0.0801602 38.921953 42.355039
    36.559 0.0785948 38.926509 42.252612
    38.05 0.074733 38.931064 42.159273
    40.006 0.068889 38.935619 42.074154
    41.825 0.0814929 38.940174 41.996469
    44.12 0.0890004 38.944729 41.925516
    40.307 0.0917162 38.949284 41.860703
    37.871 0.0684213 38.953839 41.801436
    35.51 0.0631615 38.958393 41.747251
    38.495 0.0684213 38.962947 41.697724
    46.709 0.06743 38.967501 41.652464
    46.46 0.0728883 38.972055 41.611143
    43.136 0.0744885 38.976609 41.573418
    45.508 0.0728883 38.981162 41.539026
    45.253 0.0743666 38.985715 41.507722
    42.936 0.0718372 38.990268 41.479276
    41.196 0.0741239 38.994821 41.453497
    44.455 0.0815394 38.999373 41.430175
    45.417 0.086658 39.003926 41.409151
    40.849 0.0805703 39.008478 41.39028
    37.693 0.0748967 39.01303 41.37342
    42.384 0.0857972 39.017581 41.358453
    41.705 0.0902887 39.022133 41.345245
    38.477 0.0733629 39.026684 41.333697
    33.806 0.0768613 39.031235 41.32372
    41.75 0.0714919 39.035785 41.315221
    40.192 0.0688529 39.040336 41.308128
    40.927 0.0763524 39.044886 41.302351
    41.831 0.0690339 39.049436 41.297826
    40.738 0.0711111 39.053985 41.294497
    45.413 0.0760999 39.058535 41.292304
    45.92 0.0699868 39.063084 41.291198
    39.493 0.0758904 39.067632 41.291119
    45.192 0.0750199 39.072181 41.292025
    47.835 0.0753497 39.076729 41.293881
    39.255 0.0783749 39.081277 41.296646
    38.584 0.0732042 39.085825 41.300288
    39.547 0.0825262 39.090372 41.304765
    46.306 0.0823842 39.094919 41.310048
    43.269 0.0624375 39.099466 41.316119
    35.341 0.0689976 39.104012 41.322947
    42.766 0.0884717 39.108559 41.330511
    46.888 0.0891067 39.113105 41.338784
    39.378 0.0708841 39.11765 41.347744
    35.195 0.0724964 39.122195 41.357382
    38.279 0.0678168 39.12674 41.367676
    42.002 0.0707334 39.131285 41.378615
    41.269 0.0771605 39.135829 41.390178
    43.727 0.0718757 39.140373 41.40235
    40.647 0.0710353 39.144917 41.41513
    43.325 0.0859482 39.14946 41.428502
    42.806 0.0798885 39.154004 41.442458
    39.177 0.0841623 39.158546 41.456986
    41.266 0.0952599 39.163089 41.472074
    40.705 0.0767336 39.167631 41.487727
    35.992 0.0734425 39.172173 41.503934
    36.706 0.0745699 39.176714 41.52069
    37.823 0.0797983 39.181255 41.537988
    41.207 0.084702 39.185796 41.55582
    41.443 0.0807535 39.190336 41.574195
    40.19 0.0804332 39.194877 41.593104
    37.96 0.07926 39.199416 41.612548
    38.46 0.0749788 39.203956 41.632521
    38.682 0.0800695 39.208495 41.653019
    40.912 0.0733629 39.213034 41.674054
    40.872 0.0680648 39.217572 41.695621
    40.25 0.0689252 39.22211 41.717723
    46.338 0.0721851 39.226648 41.740358
    44.874 0.067325 39.231185 41.763522
    42.118 0.0717218 39.235723 41.787232
    43.391 0.0772893 39.240259 41.811486
    47.728 0.0728883 39.244796 41.836287
    43.794 0.0846035 39.249332 41.861637
    42.398 0.0852469 39.253867 41.887535
    40.797 0.0788156 39.258403 41.914
    41.475 0.0745699 39.262938 41.941033
    43.208 0.0803876 39.267472 41.968637
    41.423 0.0756401 39.272007 41.99682
    39.58 0.0818196 39.276541 42.02558
    41.424 0.0859986 39.281074 42.054942
    37.918 0.0834828 39.285608 42.084905
    35.965 0.0890535 39.290141 42.115478
    34.061 0.0814929 39.294673 42.14667
    33.455 0.0690339 39.299205 42.178481
    38.332 0.0714155 39.303737 42.210939
    40.383 0.0742451 39.308269 42.244046
    43.171 0.0680293 39.3128 42.277814
    44.921 0.0762681 39.317331 42.312252
    46.455 0.0551037 39.321861 42.347364
    40.51 0.0636404 39.326391 42.383181
    41.756 0.0869137 39.330921 42.419709
    48.454 0.0709975 39.335451 42.456959
    44.129 0.0713011 39.33998 42.494947
    44.958 0.0805703 39.344508 42.533687
    42.401 0.07926 39.349037 42.573184
    43.983 0.0772893 39.353565 42.613475
    43.61 0.0685647 39.358093 42.654569
    38.946 0.0717987 39.36262 42.69648
    36.14 0.075061 39.367147 42.739216
    42.867 0.0745699 39.371674 42.78282
    43.578 0.0889473 39.3762 42.827299
    42.766 0.0960289 39.380726 42.872674
    42.001 0.0811682 39.385252 42.918967
    35.502 0.0721851 39.389777 42.966184
    37.788 0.0808454 39.394302 43.014377
    34.885 0.0752671 39.398827 43.063555
    37.155 0.068493 39.403351 43.113746
    45.005 0.0766911 39.407875 43.164971
    40.697 0.0796182 39.412399 43.217244
    41.202 0.0761839 39.416922 43.270622
    42.804 0.0782434 39.421446 43.325119
    42.634 0.0786389 39.425968 43.380767
    39.479 0.0775477 39.430491 43.437592
    39.55 0.0708841 39.435013 43.495613
    38.285 0.070061 39.439535 43.554896
    41.924 0.0848007 39.444056 43.615459
    45.084 0.0785948 39.448577 43.677339
    40.67 0.0724183 39.453098 43.740571
    40.797 0.0716834 39.457618 43.805176
    43.463 0.0823842 39.462139 43.871234
    43.996 0.0730855 39.466659 43.938764
    45.667 0.0825262 39.471178 44.007815
    41.379 0.0797082 39.475697 44.078429
    37.773 0.075474 39.480216 44.150632
    35.942 0.0800695 39.484735 44.224516
    44.148 0.0769466 39.489254 44.300112
    45.973 0.0889473 39.493772 44.377472
    39.28 0.0824315 39.498289 44.456653
    36.967 0.0767761 39.502807 44.537687
    35.979 0.0807076 39.507324 44.620682
    41.625 0.0749788 39.511841 44.705679
    40.802 0.0821953 39.516358 44.792741
    37.985 0.0896948 39.520874 44.881936
    36.322 0.0731251 39.52539 44.973309
    40.102 0.0759741 39.529906 45.06699
    44.395 0.0778075 39.534422 45.163025
    39.405 0.0757234 39.538937 45.261499
    36.62 0.0675001 39.543452 45.362493
    42.547 0.0649114 39.547967 45.466065
    44.255 0.0681714 39.552482 45.57237
    41.713 0.0766911 39.556996 45.681471
    40.642 0.0603686 39.56151 45.793473
    42.35 0.0627193 39.566024 45.908476
    45.625 0.0757234 39.570537 46.026559
    52.159 0.0679583 39.575051 46.147903
    47.218 0.0669424 39.579564 46.272598
    42.82 0.0706958 39.584077 46.40077
    46.451 0.0642874 39.588589 46.532549
    47.035 0.069839 39.593102 46.668036
    45.022 0.0695813 39.597614 46.807455
    46.937 0.0665286 39.602126 46.950921
    45.528 0.0748558 39.606638 47.098596
    43.805 0.0828114 39.611149 47.250647
    42.767 0.0755985 39.61566 47.407205
    40.285 0.0678875 39.620172 47.568547
    41.977 0.0680648 39.624682 47.734828
    43.017 0.0783749 39.629193 47.906253
    45.809 0.073046 39.633704 48.08304
    42.49 0.0811219 39.638214 48.265362
    38.497 0.0956137 39.642724 48.453569
    42.031 0.0724573 39.647234 48.647865
    41.637 0.06736 39.651744 48.84852
    39.144 0.0744478 39.656254 49.055816
    39.888 0.0699868 39.660763 49.269989
    42.795 0.0671159 39.665273 49.491485
    44.912 0.0755985 39.669782 49.720576
    44.793 0.0863527 39.674291 49.957622
    45.302 0.0890535 39.6788 50.202997
    46.272 0.0710732 39.683309 50.457023
    42.321 0.0751021 39.687817 50.720277
    39.383 0.0699128 39.692326 50.993135
    40.452 0.0764369 39.696834 51.276076
    39.852 0.0576738 39.701343 51.569606
    43.166 0.0701724 39.705851 51.874173
    45.281 0.0727704 39.710359 52.190535
    49.252 0.0602206 39.714867 52.519218
    44.668 0.0712631 39.719374 52.860874
    47.302 0.0824315 39.723882 53.216201
    45.913 0.0675703 39.72839 53.585833
    44.412 0.0661187 39.732897 53.970788
    44.6 0.0593436 39.737405 54.371812
    47.46 0.0635442 39.741912 54.789815
    42.975 0.0669077 39.74642 55.225776
    46.525 0.0638335 39.750927 55.680609
    50.572 0.0526291 39.755434 56.155714
    52.503 0.0568246 39.759941 56.652172
    52.766 0.0562599 39.764449 57.171288
    53.27 0.0606963 39.768956 57.714469
    50.753 0.0626565 39.773463 58.283057
    49.94 0.0481974 39.77797 58.879035
    53.517 0.0593725 39.782477 59.504002
    58.314 0.0594594 39.786984 60.159885
    55.782 0.060339 39.791491 60.848756
    55.114 0.0604874 39.795998 61.572652
    57.456 0.0638335 39.800505 62.334458
    52.426 0.0598089 39.805012 63.136631
    48.648 0.0633843 39.809519 63.982078
    50.501 0.0657799 39.814026 64.873974
    52.485 0.0498691 39.818533 65.815486
    45.278 0.0595174 39.823041 66.810989
    51.209 0.0567434 39.827548 67.86437
    54.892 0.0492732 39.832055 68.980192
    54.698 0.0491858 39.836562 70.163497
    59.825 0.0522449 39.84107 71.419424
    55.805 0.0487308 39.845577 72.754872
    57.339 0.0485377 39.850085 74.176239
    61.361 0.0487308 39.854592 75.691052
    66.902 0.0538076 39.8591 77.30764
    61.717 0.0485806 39.863608 79.034756
    61.485 0.046871 39.868116 80.883824
    63.07 0.0487523 39.872624 82.865948
    59.056 0.0427767 39.877132 84.994142
    60.294 0.0367557 39.88164 87.283029
    70.642 0.0406806 39.886149 89.748319
    75.909 0.0394615 39.890657 92.410173
    79.688 0.0363088 39.895166 95.289007
    80.353 0.0358022 39.899675 98.408865
    82.912 0.0354259 39.904184 101.797177
    89.58 0.0310395 39.908693 105.484188
    86.322 0.0287664 39.913202 109.508228
    93.825 0.0280765 39.917712 113.909807
    100.956 0.0235381 39.922222 118.737129
    107.794 0.0253157 39.926732 124.046163
    112.247 0.0241717 39.931242 129.900385
    122.176 0.0225722 39.935752 136.38005
    126.118 0.0206138 39.940263 143.573894
    138.122 0.0189831 39.944774 151.589309
    136.929 0.0173085 39.949285 160.554781
    144.286 0.0151293 39.953797 170.622601
    160.926 0.0131061 39.958308 181.98982
    182.884 0.0124952 39.96282 194.8926
    203.811 0.0106369 39.967332 209.637977
    225.381 0.0093695 39.971845 226.631163
    244.806 0.0082315 39.976358 246.416074
    277.88 0.0070747 39.980871 269.768696
    315.667 0.0059962 39.985384 297.757463
    368.302 0.0055237 39.989898 331.890814
    413.014 0.0045329 39.994412 374.256807
    463.788 0.0037435 39.998926 427.650609
    549.808 0.0033916 40.003441 495.751967
    639.146 0.0027704 40.007956 583.049347
    746.937 0.002367 40.012472 694.774987
    890.132 0.0020915 40.016988 836.565026
    1041.98 0.0016234 40.021504 1013.831756
    1225.38 0.0014553 40.026021 1231.131147
    1438.224 0.0012959 40.030538 1490.560427
    1735.149 0.0010982 40.035055 1789.947112
    2073.884 0.0010646 40.039573 2119.510683
    2398.922 0.0010434 40.044092 2456.945111
    2691.564 0.0010609 40.04861 2763.266021
    2922.95 0.0011535 40.05313 2984.153099
    3046.254 0.0013067 40.057649 3067.131981
    3039.367 0.001558 40.06217 2989.236114
    2817.852 0.0018845 40.06669 2772.164472
    2477.917 0.0022594 40.071212 2467.731754
    2109.379 0.0027815 40.075733 2130.504852
    1737.057 0.0033301 40.080255 1800.263188
    1452.851 0.0038454 40.084778 1499.704391
    1198.496 0.0049391 40.089301 1239.000704
    999.943 0.005919 40.093825 1020.352016
    824.6 0.0062679 40.098349 841.802701
    672.601 0.0072468 40.102874 698.955419
    582.477 0.0082555 40.1074 586.355946
    483.458 0.009364 40.111926 498.38673
    441.51 0.0105518 40.116453 429.743784
    410.341 0.0126247 40.12098 375.927505
    347.986 0.0133434 40.125508 333.26199
    302.87 0.01587 40.130036 298.908189
    270.121 0.0152982 40.134566 270.764309
    247.073 0.0165042 40.139096 247.288818
    222.371 0.0192527 40.143626 227.405024
    206.974 0.0198429 40.148157 210.340374
    190.979 0.0219349 40.152689 195.538824
    174.077 0.0271587 40.157222 182.594901
    155.821 0.0265082 40.161755 171.191177
    142.633 0.0275203 40.166289 161.090889
    122.5 0.0292006 40.170824 152.101776
    113.974 0.0303301 40.175359 144.067298
    112.529 0.0336796 40.179895 136.860289
    114.65 0.0318764 40.184432 130.368353
    111.539 0.0328068 40.18897 124.502865
    99.002 0.0389953 40.193509 119.186763
    95.688 0.0388265 40.198048 114.354311
    88.338 0.0446214 40.202588 109.950569
    90.01 0.0397769 40.207129 105.924429
    79.273 0.0402249 40.211671 102.235497
    76.386 0.0373838 40.216214 98.847533
    78.522 0.0474858 40.220757 95.728986
    79.553 0.0467495 40.225302 92.853126
    75.309 0.0458528 40.229847 90.194067
    67.047 0.0452886 40.234393 87.731496
    68.161 0.0454239 40.23894 85.446686
    63.055 0.0504307 40.243488 83.323081
    63.69 0.0564204 40.248037 81.346556
    63.997 0.0498469 40.252587 79.502867
    62.508 0.0524125 40.257138 77.780986
    64.506 0.0506123 40.26169 76.170498
    62.761 0.0491858 40.266243 74.662073
    61.018 0.0509557 40.270797 73.24776
    62.12 0.049936 40.275352 71.919155
    58.42 0.0491422 40.279908 70.669908
    60.518 0.0581757 40.284464 69.493875
    60.704 0.0528958 40.289023 68.385486
    58.899 0.0545389 40.293582 67.340014
    65.006 0.0612685 40.298142 66.352228
    56.2 0.0585706 40.302703 65.418281
    47.511 0.0636725 40.307265 64.534373
    52.451 0.0659151 40.311829 63.697015
    56.77 0.0682071 40.316393 62.903269
    54.444 0.0679229 40.320959 62.149726
    51.089 0.0681003 40.325526 61.433968
    43.029 0.0598674 40.330094 60.753531
    43.591 0.0669077 40.334664 60.106156
    48.922 0.0607561 40.339234 59.489942
    50.552 0.0635121 40.343806 58.90259
    49.505 0.0762681 40.348379 58.342512
    52.467 0.073602 40.352953 57.808069
    46.906 0.0719915 40.357528 57.297738
    49.999 0.067711 40.362105 56.810257
    43.309 0.0657462 40.366683 56.344014
    42.96 0.0692521 40.371263 55.897947
    42.74 0.075474 40.375843 55.470925
    43.119 0.067325 40.380425 55.061896
    47.656 0.0676406 40.385009 54.669998
    49.49 0.0709219 40.389594 54.294072
    50.293 0.0649444 40.39418 53.933385
    43.612 0.0748148 40.398767 53.58714
    44.053 0.0807994 40.403356 53.25459
    45.291 0.0672901 40.407946 52.935133
    42.553 0.0763946 40.412538 52.627914
    43.286 0.0821953 40.417132 52.33242
    45.644 0.0765215 40.421726 52.048076
    43.182 0.0661187 40.426323 51.774335
    35.819 0.0709596 40.43092 51.510771
    39.842 0.074733 40.43552 51.256743
    44.733 0.0751433 40.44012 51.011881
    42.213 0.0600436 40.444723 50.775761
    44.549 0.0696915 40.449327 50.54798
    42.767 0.0733232 40.453932 50.328233
    44.129 0.0717218 40.458539 50.116018
    47.476 0.0821953 40.463148 49.911075
    45.38 0.0784628 40.467759 49.713084
    42.407 0.0709219 40.47237 49.52174
    43.263 0.0694713 40.476984 49.336819
    40.079 0.0732438 40.4816 49.157934
    40.157 0.0754325 40.486217 48.984887
    44.545 0.0742047 40.490836 48.817439
    43.179 0.0797082 40.495456 48.655355
    38.587 0.0787714 40.500078 48.498469
    37.555 0.0629714 40.504702 48.346473
    40.554 0.0634801 40.509328 48.199221
    44.507 0.0679583 40.513956 48.056528
    46.71 0.0738422 40.518585 47.918212
    45.67 0.0707334 40.523217 47.784149
    48.226 0.0745699 40.52785 47.65409
    49.287 0.086658 40.532485 47.527927
    44.444 0.0777642 40.537122 47.405514
    36.472 0.0661867 40.541761 47.286709
    39.453 0.0720688 40.546401 47.171416
    43.514 0.0813071 40.551044 47.059436
    42.276 0.0815394 40.555689 46.950683
    43.006 0.0755155 40.560336 46.845044
    42.111 0.0777208 40.564984 46.742406
    40.552 0.0839673 40.569635 46.642697
    36.154 0.0698021 40.574288 46.545749
    37.414 0.0789485 40.578942 46.451502
    44.208 0.0936918 40.583599 46.359862
    45.532 0.0782434 40.588258 46.270738
    38.204 0.0874802 40.592919 46.184075
    37.284 0.0893199 40.597582 46.099738
    37.611 0.0647793 40.602248 46.10096
    37.572 0.07926 40.606915 46.021292
    37.943 0.0694713 40.611585 45.943754
    38.96 0.0901261 40.616257 45.8683
    43.898 0.0870163 40.620931 45.794817
    45.973 0.0716834 40.625607 45.723265
    39.328 0.0908337 40.630286 45.653586
    39.444 0.086302 40.634967 45.585718
    39.484 0.0751433 40.63965 45.51963
    34.924 0.0665973 40.644336 45.455222
    40.41 0.073046 40.649023 45.392466
    42.861 0.0712631 40.653714 45.331313
    41.132 0.0783749 40.658406 45.271713
    44.426 0.0751021 40.663101 45.213641
    42.368 0.0676406 40.667799 45.157013
    43.235 0.0795285 40.672499 45.101806
    42.172 0.0776775 40.677201 45.04798
    42.482 0.0607561 40.681906 44.995495
    41.064 0.0809835 40.686613 44.944329
    44.945 0.0779815 40.691323 44.894412
    44.269 0.068493 40.696036 44.845724
    42.133 0.0645163 40.700751 44.798235
    40.789 0.0717603 40.705468 44.751908
    44.889 0.0903973 40.710188 44.706729
    44.439 0.0701352 40.714911 44.662635
    40.109 0.0703213 40.719637 44.619613
    40.736 0.0781123 40.724365 44.577635
    43.27 0.0736819 40.729096 44.536672
    41.517 0.063003 40.733829 44.496712
    38.808 0.0793493 40.738566 44.457701
    44.327 0.0697652 40.743304 44.419629
    49.366 0.0827162 40.748047 44.382472
    45.403 0.08387 40.752791 44.346206
    38.153 0.0847513 40.757539 44.310822
    37.349 0.0709219 40.762289 44.276272
    39.201 0.0645163 40.767042 44.24255
    40.158 0.0733232 40.771798 44.209633
    43.006 0.077591 40.776557 44.177503
    43.306 0.0927243 40.781319 44.146152
    41.949 0.0834345 40.786084 44.115539
    40.509 0.0834828 40.790852 44.085657
    38.941 0.0927808 40.795623 44.05649
    38.227 0.0667005 40.800397 44.028021
    35.581 0.070396 40.805174 44.000243
    38.713 0.0831461 40.809954 43.973121
    44.55 0.0785507 40.814737 43.94665
    44.223 0.0890004 40.819523 43.920816
    40.15 0.0848501 40.824312 43.895604
    35.672 0.0790818 40.829105 43.871009
    37.234 0.0808914 40.833901 43.847
    37.42 0.0721075 40.8387 43.823573
    40.533 0.0875838 40.843502 43.800716
    41.295 0.0872736 40.848307 43.778416
    38.656 0.0787272 40.853116 43.756671
    39.586 0.0811219 40.857928 43.735451
    41.226 0.0852469 40.862743 43.714756
    42.449 0.0798885 40.867562 43.694573
    37.346 0.0739627 40.872384 43.674892
    36.273 0.0785507 40.87721 43.65571
    37.867 0.0878435 40.882039 43.637004
    39.502 0.086965 40.886871 43.61877
    38.855 0.0677815 40.891707 43.601001
    39.062 0.0726136 40.896547 43.583686
    38.611 0.0841623 40.90139 43.566824
    40.143 0.068889 40.906236 43.550394
    41.649 0.063098 40.911086 43.534393
    42.446 0.0739627 40.91594 43.518813
    47.87 0.0695079 40.920797 43.503649
    41.333 0.0640923 40.925659 43.488896
    43.343 0.0643527 40.930523 43.474538
    50.204 0.0763102 40.935391 43.460571
    46.319 0.0744478 40.940264 43.446991
    38.179 0.0768613 40.94514 43.43379
    41.012 0.0749378 40.950019 43.420967
    47.744 0.0645163 40.954903 43.408506
    46.987 0.0719529 40.95979 43.396405
    42.856 0.0776775 40.964681 43.384659
    37.653 0.0774183 40.969577 43.373262
    40.489 0.0807994 40.974476 43.362214
    46.211 0.0676406 40.979379 43.3515
    41.938 0.0700239 40.984286 43.341119
    40.988 0.0607561 40.989197 43.331067
    40.602 0.0761839 40.994112 43.321338
    45.726 0.0671507 40.999031 43.311933
    46.158 0.0731251 41.003954 43.302837
    47.018 0.067465 41.008881 43.294052
    43.772 0.0721851 41.013813 43.285574
    48.468 0.06646 41.018748 43.277396
    45.055 0.0706206 41.023688 43.269522
    43.483 0.0708464 41.028632 43.261937
    43.438 0.0786389 41.03358 43.254642
    47.33 0.0796182 41.038533 43.247635
    45.515 0.0879478 41.04349 43.240911
    43.856 0.0726528 41.048451 43.234472
    38.681 0.0890535 41.053417 43.228306
    36.136 0.0848501 41.058386 43.222413
    40.107 0.0787714 41.063361 43.216793
    38.941 0.0715684 41.06834 43.21144
    38.503 0.0738823 41.073323 43.206356
    40.25 0.086049 41.078311 43.201532
    45.03 0.0835793 41.083303 43.196969
    41.399 0.0746106 41.0883 43.192664
    36.614 0.0729671 41.093302 43.188615
    34.167 0.0790818 41.098308 43.184823
    39.469 0.0779379 41.103319 43.181279
    43.156 0.0765215 41.108334 43.177985
    42.119 0.0759741 41.113355 43.17494
    46.753 0.0769893 41.118379 43.17214
    42.353 0.0876875 41.123409 43.169587
    38.622 0.078156 41.128444 43.167276
    39.871 0.0560204 41.133483 43.165205
    35.261 0.0909434 41.138528 43.163375
    44.487 0.0895338 41.143577 43.161783
    42.864 0.0587695 41.148631 43.160431
    41.126 0.0659151 41.15369 43.159314
    44.032 0.0733629 41.158754 43.158433
    49.291 0.0874802 41.163823 43.157786
    44.432 0.0811219 41.168897 43.157374
    37.758 0.0722627 41.173976 43.157196
    39.861 0.0742451 41.179061 43.15725
    38.178 0.0754325 41.18415 43.157535
    39.801 0.0701352 41.189245 43.158054
    39.605 0.0775046 41.194345 43.158803
    42.467 0.0726136 41.19945 43.159785
    43.044 0.0758068 41.20456 43.160996
    43.001 0.0723016 41.209676 43.162439
    45.291 0.0629082 41.214797 43.164114
    43.405 0.0706958 41.219923 43.166019
    43.995 0.075061 41.225055 43.168158
    45.132 0.0709596 41.230193 43.170528
    43.627 0.0670811 41.235335 43.17313
    41.047 0.0795285 41.240484 43.175966
    44.002 0.0853466 41.245637 43.179035
    42.952 0.0778075 41.250797 43.182339
    41.283 0.0667005 41.255962 43.185879
    42.197 0.080251 41.261132 43.189655
    41.211 0.0777642 41.266309 43.193669
    38.734 0.0671507 41.271491 43.197921
    41.742 0.0784188 41.276679 43.202412
    43.119 0.0832901 41.281872 43.207149
    42.998 0.0935772 41.287071 43.212127
    41.956 0.0864035 41.292277 43.21735
    38.104 0.0745699 41.297488 43.222819
    37.822 0.0734823 41.302705 43.228537
    39.256 0.0763946 41.307928 43.234506
    37.542 0.0725745 41.313156 43.240728
    35.847 0.0807994 41.318392 43.247206
    44.683 0.0691792 41.323632 43.25394
    44.727 0.0733232 41.32888 43.260935
    42.741 0.0882092 41.334133 43.268194
    42.249 0.087222 41.339392 43.275718
    40.016 0.0732438 41.344658 43.283512
    38.827 0.075061 41.349929 43.291577
    43.888 0.0785507 41.355207 43.299917
    42.412 0.0713011 41.360492 43.308538
    39.111 0.080251 41.365782 43.317441
    38.63 0.0839673 41.37108 43.326631
    43.31 0.0749788 41.376383 43.336112
    42.138 0.0753911 41.381693 43.345886
    42.393 0.06646 41.387009 43.355962
    40.115 0.078025 41.392332 43.36634
    43.623 0.0821011 41.397662 43.377029
    44.084 0.0641248 41.402997 43.388031
    38.338 0.0746922 41.40834 43.399351
    40.225 0.0708087 41.41369 43.410997
    44.592 0.073562 41.419045 43.422973
    43.746 0.0799337 41.424408 43.435287
    41.619 0.0910532 41.429778 43.447942
    39.725 0.0701724 41.435154 43.46095
    38.229 0.0642223 41.440538 43.474306
    41.284 0.064549 41.445927 43.48803
    41.231 0.0619105 41.451325 43.502124
    43.842 0.0595465 41.456729 43.516597
    47.027 0.067465 41.46214 43.531452
    50.907 0.0600142 41.467558 43.546705
    52.43 0.0658813 41.472983 43.56236
    53.549 0.0615729 41.478415 43.578428
    49.111 0.0670811 41.483855 43.594916
    48.439 0.0696548 41.489302 43.611833
    45.738 0.0740029 41.494756 43.629194
    45.586 0.0648783 41.500217 43.647006
    47.39 0.0677463 41.505685 43.665282
    47.62 0.0624688 41.511161 43.684032
    42.687 0.0671507 41.516645 43.703269
    40.274 0.078683 41.522135 43.722998
    46.623 0.0721075 41.527633 43.743244
    47.157 0.0739627 41.533139 43.764017
    47.617 0.0706958 41.538653 43.785328
    44.457 0.0656788 41.544173 43.807188
    40.912 0.073762 41.549702 43.829623
    45.361 0.076016 41.555238 43.852643
    47.707 0.0742451 41.560782 43.876265
    46.875 0.0765215 41.566334 43.900507
    44.235 0.0703213 41.571894 43.925381
    37.572 0.0820071 41.577461 43.950917
    40.976 0.0732042 41.583036 43.977129
    37.924 0.0623129 41.588619 44.004039
    42.289 0.0621887 41.594211 44.031668
    49.826 0.0792154 41.59981 44.060031
    46.837 0.0794388 41.605417 44.089166
    44.097 0.0861501 41.611032 44.119089
    46.182 0.080251 41.616656 44.14983
    40.879 0.0714155 41.622288 44.181413
    35.941 0.078156 41.627928 44.213857
    41.582 0.0743261 41.633576 44.24721
    42.766 0.0675352 41.639232 44.281494
    40.675 0.080616 41.644898 44.316743
    45.66 0.0687807 41.65057 44.352989
    41.628 0.0821011 41.656252 44.390258
    46.867 0.0795733 41.661943 44.428607
    43.732 0.0702468 41.667641 44.468066
    40.446 0.0656788 41.673349 44.508678
    40.98 0.0830503 41.679064 44.550483
    42.081 0.0816327 41.684789 44.593515
    39.432 0.070771 41.690522 44.637847
    38.762 0.0772034 41.696264 44.683516
    42.961 0.0785948 41.702016 44.730577
    43.021 0.0736819 41.707775 44.779083
    40.032 0.0725745 41.713544 44.82908
    38.803 0.0705456 41.719321 44.880656
    40.248 0.0663915 41.725107 44.933863
    44.207 0.0730066 41.730903 44.98877
    43.058 0.0670464 41.736707 45.045448
    42.531 0.0743666 41.742521 45.103959
    45.741 0.0700239 41.748344 45.164414
    45.973 0.0749788 41.754176 45.226883
    47.741 0.0716067 41.760018 45.291457
    43.226 0.0660168 41.765868 45.358229
    40.447 0.0539327 41.771728 45.427283
    42.805 0.063225 41.777598 45.498762
    51.604 0.0649114 41.783476 45.572762
    49.105 0.0617874 41.789365 45.649404
    49.118 0.0657462 41.795262 45.728813
    51.552 0.067395 41.801169 45.811103
    49.672 0.0648122 41.807087 45.896466
    43.676 0.0637368 41.813013 45.985029
    47.218 0.0604577 41.81895 46.076959
    48.999 0.0617874 41.824896 46.172428
    50.718 0.0644835 41.830852 46.271592
    51.718 0.078025 41.836817 46.374709
    48.759 0.0770321 41.842793 46.481959
    45.93 0.0710353 41.848779 46.593572
    43.943 0.0714155 41.854774 46.709788
    43.591 0.0722627 41.86078 46.830867
    43.086 0.0758486 41.866796 46.957048
    44.463 0.0728097 41.872822 47.088703
    44.229 0.0687807 41.878859 47.22612
    43.823 0.0624688 41.884905 47.369638
    46.599 0.0681714 41.890961 47.519587
    47.211 0.0694713 41.897029 47.676453
    44.255 0.0772034 41.903105 47.840622
    45.268 0.0768613 41.909194 48.012563
    45.23 0.0794836 41.915292 48.192775
    48.105 0.0843579 41.921401 48.381749
    53.906 0.0803876 41.927521 48.580184
    52.545 0.073562 41.933651 48.788666
    48.384 0.0855464 41.939792 49.007893
    47.004 0.0871191 41.945943 49.23862
    44.723 0.0721463 41.952106 49.4816
    44.99 0.0765638 41.958279 49.737875
    52.56 0.0808914 41.964463 50.008362
    49.774 0.0729671 41.970659 50.294136
    47.058 0.0672552 41.976865 50.596377
    49.75 0.078156 41.983082 50.916287
    52.357 0.0770321 41.989311 51.25548
    54.024 0.0913838 41.99555 51.615439
    53.915 0.0717987 42.001801 51.997898
    49.057 0.0628137 42.008063 52.404779
    49.56 0.0719143 42.014336 52.838078
    52.512 0.0764792 42.020621 53.30042
    53.228 0.066977 42.026916 53.794311
    54.802 0.0622818 42.033225 54.322698
    56.411 0.0734027 42.039543 54.888857
    55.39 0.0718372 42.045874 55.496294
    50.419 0.0645163 42.052217 56.149508
    52.861 0.0655444 42.05857 56.852998
    56.241 0.0650439 42.064937 57.612041
    53.987 0.0667695 42.071313 58.432616
    56.868 0.0662549 42.077703 59.321529
    58.622 0.0611474 42.084105 60.286232
    61.637 0.0601615 42.090517 61.336185
    62.46 0.0602501 42.096943 62.481304
    60.817 0.0605768 42.10338 63.733344
    59.953 0.0561533 42.10983 65.105899
    62.351 0.0551555 42.116291 66.614288
    64.72 0.0531644 42.122764 68.277872
    71.086 0.0503176 42.129252 70.117824
    70.693 0.0478605 42.135749 72.159653
    73.092 0.047259 42.14226 74.432924
    74.886 0.0432045 42.148784 76.975296
    77.284 0.0420776 42.155319 79.830128
    84.452 0.0419055 42.161867 83.051613
    91.143 0.0356806 42.168429 86.707917
    90.806 0.0321168 42.175002 90.886887
    99.461 0.0312263 42.181589 95.703236
    110.68 0.0283322 42.188187 101.317577
    115.379 0.0249176 42.194799 107.946421
    120.698 0.0244141 42.201425 115.892924
    135.939 0.0208285 42.208062 125.57365
    145.11 0.0180851 42.214713 137.565855
    166.513 0.0159664 42.221377 152.623024
    189.657 0.0148251 42.228054 171.707485
    208.467 0.0125372 42.234744 195.986069
    233.267 0.0107989 42.241448 226.791648
    266.224 0.0094793 42.248165 265.523924
    311.945 0.0075404 42.254894 313.55518
    359.45 0.0063939 42.261638 371.943142
    430.275 0.0057029 42.268395 441.147267
    489.373 0.0051299 42.275166 520.491317
    580.254 0.0047477 42.281951 607.279092
    692.58 0.0044629 42.288748 695.679172
    776.141 0.0045268 42.295559 775.475279
    844.878 0.0050121 42.302385 832.808222
    867.404 0.0052731 42.309224 854.431174
    835.411 0.0061592 42.316077 834.562336
    784.815 0.0073566 42.322943 778.533615
    701.782 0.0086116 42.329824 699.413617
    619.554 0.0095779 42.33672 611.152965
    527.653 0.0122529 42.343629 524.133676
    440.951 0.0147173 42.350553 444.432107
    368.539 0.0156133 42.357489 374.778662
    309.397 0.0175106 42.364441 315.940466
    279.156 0.0198653 42.371408 267.494131
    241.966 0.0231458 42.378388 228.389837
    207.202 0.026673 42.385384 197.294088
    183.127 0.0287761 42.392393 172.774602
    169.453 0.0307571 42.399417 153.503614
    144.22 0.0316837 42.406456 138.306052
    131.523 0.035016 42.41351 126.210526
    124.341 0.0395243 42.420579 116.455011
    115.387 0.0394145 42.427661 108.454905
    102.641 0.043439 42.434761 101.787862
    107.46 0.0508867 42.441873 96.146422
    99.415 0.0522449 42.449002 91.309595
    82.451 0.0470746 42.456145 87.118695
    82.151 0.0581196 42.463303 83.453421
    79.521 0.0514889 42.470478 80.226295
    70.739 0.0557299 42.477666 77.368436
    67.973 0.0547177 42.484871 74.825134
    69.521 0.0515825 42.492091 72.55712
    66.817 0.0602206 42.499325 70.51751
    70.959 0.0569875 42.506578 68.680976
    70.398 0.0632886 42.513843 67.021822
    70.66 0.0667695 42.521126 65.518724
    68.448 0.0706206 42.528424 64.152187
    61.688 0.0638335 42.535736 62.906798
    61.473 0.0630347 42.543067 61.768873
    59.199 0.072849 42.550412 60.726582
    58.631 0.0678522 42.557774 59.769953
    57.699 0.0765215 42.565151 58.889466
    55.925 0.0797983 42.572544 58.077629
    55.961 0.0704707 42.579955 57.327596
    52.986 0.0665286 42.58738 56.633356
    55.083 0.0728883 42.594823 55.989605
    54.434 0.074733 42.602282 55.391821
    54.833 0.0739627 42.609756 54.835476
    55.81 0.0847513 42.617249 54.317055
    55.529 0.083531 42.624757 53.833255
    49.767 0.0821953 42.632282 53.381261
    43.894 0.0721463 42.639824 52.958142
    46.356 0.0660168 42.647381 52.561669
    50.849 0.0703213 42.654958 52.189707
    53.711 0.0687446 42.662549 51.840317
    55.826 0.0782872 42.670159 51.511861
    55.982 0.0766062 42.677785 51.202551
    53.139 0.0892132 42.685428 50.911063
    49.973 0.0821011 42.69309 50.634416
    47.163 0.0806618 42.700766 50.374782
    45.749 0.0700239 42.708462 50.1294
    48.175 0.074733 42.716174 49.897352
    53.951 0.0757234 42.723903 49.677587
    53.204 0.0744885 42.731652 49.469357
    48.853 0.0789042 42.739416 49.271894
    48.821 0.0812144 42.747199 49.084562
    47.926 0.0928374 42.755 48.9066
    45.801 0.0811682 42.762817 48.737474
    43.67 0.0801148 42.770654 48.576642
    46.406 0.0816793 42.778507 48.423593
    48.413 0.0654773 42.786379 48.27791
    46.813 0.0679229 42.79427 48.139067
    49.999 0.0820071 42.802177 48.006708
    54.681 0.0850978 42.810105 47.880465
    51.316 0.0800695 42.818048 47.759988
    50.499 0.0789042 42.826011 47.64496
    48.164 0.0784188 42.833993 47.535114
    48.336 0.0743261 42.841992 47.430099
    46.553 0.0867602 42.850012 47.329694
    47.56 0.0892665 42.858048 47.233653
    49.323 0.0813071 42.866104 47.14178
    44.421 0.0772463 42.874179 47.053803
    42.606 0.0820071 42.882271 46.96955
    46.764 0.0853466 42.890385 46.888842
    51.353 0.0864035 42.898514 46.811497
    49.146 0.0848501 42.906665 46.750418
    44.846 0.0763102 42.914835 46.679358
    44.54 0.0794836 42.923022 46.6112
    47.72 0.0856466 42.931231 46.545812
    47.675 0.0952599 42.939457 46.48306
    45.063 0.078156 42.947704 46.422847
    48.087 0.0779379 42.95597 46.365018
    49.023 0.0873768 42.964255 46.309484
    49.061 0.0843579 42.972562 46.256149
    48.745 0.0876356 42.980885 46.20491
    47.973 0.0808914 42.98923 46.155699
    45.943 0.0769466 42.997595 46.108393
    44.912 0.0835793 43.005978 46.062929
    46.122 0.0882616 43.014384 46.019234
    46.223 0.0808914 43.022807 45.977228
    45.802 0.0782872 43.031252 45.936864
    46.542 0.0930073 43.039717 45.898042
    45.188 0.0877915 43.048201 45.860717
    44.29 0.0753497 43.056708 45.824833
    47.131 0.0760579 43.065232 45.790327
    47.99 0.0772463 43.073779 45.757165
    49.052 0.0773753 43.082346 45.725268
    49.924 0.0764369 43.090932 45.694601
    50.522 0.0751433 43.099541 45.665119
    49.6 0.0724964 43.10817 45.636778
    50.428 0.0681359 43.11682 45.609548
    48.868 0.0772893 43.125491 45.583366
    51.428 0.0918274 43.134181 45.558204
    51.972 0.0793047 43.142894 45.534031
    50.738 0.0876875 43.151629 45.51081
    47.8 0.1048686 43.160385 45.488516
    41.966 0.0725354 43.169161 45.467101
    40.29 0.0668386 43.177958 45.446541
    45.152 0.0757234 43.186778 45.426813
    51.742 0.0834345 43.195619 45.407886
    48.641 0.0834828 43.204482 45.389742
    44.181 0.0841135 43.213366 45.372341
    48.253 0.0921063 43.222271 45.355665
    52.382 0.0755985 43.231199 45.339693
    47.617 0.072849 43.240149 45.324403
    44.184 0.0843579 43.249121 45.30978
    51.462 0.0796632 43.258115 45.29579
    49.178 0.0865561 43.26713 45.28242
    44.378 0.0854464 43.276169 45.269652
    48.699 0.0892665 43.28523 45.257469
    46.94 0.0811219 43.294313 45.245859
    44.666 0.0765215 43.303419 45.234794
    44.381 0.0894268 43.312545 45.224262
    46.015 0.0818664 43.321696 45.214251
    43.711 0.0821482 43.330869 45.204745
    46.628 0.084309 43.340065 45.195736
    47.123 0.0813071 43.349285 45.187199
    49.346 0.073602 43.358525 45.179124
    52.591 0.086658 43.36779 45.171503
    47.84 0.0725745 43.377078 45.164323
    47.971 0.0906151 43.38639 45.157571
    48.876 0.0924989 43.395724 45.151241
    48.434 0.0858475 43.40508 45.145311
    41.459 0.0865561 43.414461 45.139779
    41.949 0.0871191 43.423866 45.134634
    43.904 0.0817728 43.433294 45.12987
    44.56 0.0777642 43.442746 45.125469
    47.588 0.0868625 43.45222 45.121425
    52.899 0.084407 43.461721 45.117735
    48.806 0.0875838 43.471242 45.114383
    43.482 0.0790818 43.480789 45.11137
    46.453 0.073046 43.490361 45.10868
    47.419 0.0851972 43.499954 45.106306
    48.472 0.0780686 43.509575 45.104248
    48.087 0.0958506 43.519217 45.102491
    48.945 0.0768613 43.528885 45.101037
    47.681 0.0778944 43.538577 45.099871
    43.109 0.0767761 43.548292 45.098987
    47.988 0.0832421 43.558035 45.098388
    48.852 0.0737219 43.5678 45.098057
    48.376 0.0712631 43.577591 45.098
    47.712 0.068889 43.587407 45.098202
    51.97 0.076226 43.597245 45.098658
    53.889 0.083531 43.607113 45.099371
    53.095 0.0666661 43.617002 45.100327
    49.329 0.0711491 43.626917 45.101529
    52.484 0.0719143 43.636858 45.102968
    54.32 0.0747739 43.646823 45.104636
    53.765 0.0836761 43.656816 45.106539
    51.473 0.0873251 43.666832 45.108662
    44.809 0.0807994 43.676874 45.111009
    47.912 0.072849 43.686943 45.113572
    50.942 0.0940946 43.697034 45.116346
    47.483 0.081726 43.707157 45.119333
    42.213 0.0732438 43.7173 45.122523
    39.79 0.0872736 43.727472 45.125919
    50.998 0.0766062 43.737669 45.129512
    51.043 0.0886826 43.747891 45.133299
    49.058 0.0805245 43.758144 45.137284
    47.947 0.0846035 43.768418 45.141454
    40.836 0.0819602 43.778721 45.145816
    49.4 0.0842111 43.789049 45.150359
    51.276 0.0877395 43.799403 45.155083
    46.18 0.0877395 43.809788 45.15999
    40.359 0.0770748 43.820195 45.165069
    44.011 0.0788599 43.83063 45.170326
    50.762 0.08387 43.841093 45.175753
    53.567 0.0816327 43.85158 45.181348
    47.928 0.0875838 43.862099 45.187113
    43.12 0.0793047 43.87264 45.193039
    44.99 0.0734823 43.883211 45.199132
    48.457 0.0852968 43.893809 45.205385
    47.232 0.0842111 43.904433 45.211794
    47.39 0.0847513 43.915088 45.218365
    50.213 0.0850978 43.925766 45.225087
    49.764 0.0832901 43.936474 45.231965
    48.62 0.0875319 43.94721 45.238994
    44.315 0.0926115 43.957971 45.246171
    42.982 0.0770321 43.968765 45.253502
    44.765 0.0906151 43.979582 45.260974
    46.73 0.0985783 43.990429 45.268596
    49.106 0.0933486 44.001305 45.276361
    42.024 0.0813071 44.012206 45.293743
    41.586 0.0902887 44.02314 45.301812
    43.559 0.0773753 44.034098 45.310016
    44.71 0.0756818 44.045087 45.318362
    45.049 0.084016 44.056104 45.326846
    47.27 0.0757234 44.067148 45.335464
    47.21 0.0706958 44.078225 45.344223
    47.666 0.0753084 44.089326 45.35311
    53.984 0.0672552 44.100458 45.362135
    52.048 0.0756818 44.111619 45.371291
    47.916 0.0658475 44.122807 45.380577
    46.948 0.0701724 44.134026 45.389996
    49.323 0.080251 44.145275 45.399544
    58.729 0.0695079 44.156552 45.409222
    57.981 0.0671507 44.16786 45.419028
    57.377 0.0826211 44.179194 45.428958
    52.801 0.078025 44.19056 45.439019
    51.831 0.0832901 44.201956 45.449204
    49.562 0.0781997 44.213382 45.459517
    51.09 0.070284 44.224837 45.469953
    43.418 0.0660168 44.236322 45.480513
    47.715 0.0811219 44.247834 45.491194
    51.625 0.0903973 44.25938 45.502002
    53.141 0.0811219 44.270956 45.512933
    49.623 0.0823369 44.282561 45.523984
    47.333 0.0857972 44.294197 45.535158
    47.924 0.0820541 44.30586 45.54645
    46.203 0.0757234 44.317558 45.557867
    44.69 0.0723794 44.329285 45.569404
    49.044 0.0775046 44.341043 45.581061
    52.511 0.0767336 44.352831 45.592837
    50.342 0.0799337 44.364648 45.604731
    47.244 0.0722239 44.376499 45.616748
    50.599 0.074733 44.388381 45.628883
    53.657 0.0721075 44.400293 45.641137
    55.511 0.076226 44.412237 45.65351
    53.399 0.0878956 44.424209 45.666
    48.926 0.0819602 44.436216 45.678611
    46.417 0.0829069 44.448254 45.69134
    47.04 0.075061 44.460322 45.704187
    51.05 0.084702 44.472423 45.717154
    48.093 0.0801148 44.484553 45.730236
    45.214 0.096387 44.496717 45.743438
    43.423 0.0850978 44.508914 45.75676
    44.159 0.0769893 44.521142 45.7702
    45.087 0.0781123 44.533402 45.783759
    49.994 0.0820071 44.545691 45.797433
    51.1 0.0879478 44.558016 45.811229
    49.805 0.0790818 44.570373 45.825144
    47.707 0.0884717 44.582762 45.839178
    47.303 0.0863527 44.59518 45.853329
    46.692 0.0801148 44.607634 45.867602
    46.108 0.0666317 44.620121 45.881995
    51.843 0.0879478 44.63264 45.896507
    50.317 0.0917162 44.645192 45.911141
    45.665 0.0814464 44.657775 45.925892
    41.817 0.0776775 44.670393 45.940767
    42.523 0.0792154 44.683044 45.955764
    50.297 0.0719915 44.695728 45.97088
    53.129 0.0777208 44.708446 45.986121
    48.187 0.0738823 44.721194 46.001482
    47.799 0.0797532 44.733978 46.016968
    49.979 0.0788599 44.746796 46.032577
    48.342 0.078025 44.759647 46.04831
    51.546 0.0755155 44.772532 46.064167
    49.658 0.077851 44.785448 46.080148
    50.366 0.0729671 44.7984 46.096256
    49.311 0.0781123 44.811387 46.112491
    49.938 0.0799337 44.824407 46.128852
    50.219 0.0854464 44.837462 46.145341
    48.519 0.0713773 44.850547 46.161956
    45.018 0.0763102 44.863674 46.178705
    47.204 0.0792154 44.876828 46.195578
    51.927 0.0813071 44.89002 46.212584
    49.961 0.0797082 44.903246 46.229721
    49.71 0.0848996 44.916504 46.246987
    50.087 0.0670117 44.929803 46.264393
    47.325 0.0768613 44.94313 46.281925
    47.618 0.0783311 44.956495 46.299594
    49.748 0.0816327 44.969896 46.356164
    53.005 0.072692 44.983329 46.374193
    51.865 0.0716451 44.996802 46.392363
    46.101 0.077591 45.010305 46.410668
    50.275 0.0750199 45.023845 46.429113
    53.56 0.078683 45.037422 46.4477
    53.562 0.0728883 45.05103 46.466425
    52.685 0.0762681 45.064681 46.485301
    50.846 0.0911081 45.07836 46.504313
    51.494 0.0783749 45.09208 46.523472
    49.284 0.0747739 45.105834 46.54278
    48.873 0.0813999 45.119622 46.562232
    49.263 0.0776775 45.133451 46.581839
    48.036 0.0724964 45.14731 46.60159
    49.745 0.0824315 45.161209 46.621493
    49.629 0.073602 45.175144 46.641552
    49.425 0.0740029 45.189112 46.661761
    49.943 0.088 45.203123 46.682133
    55.161 0.0788156 45.217164 46.702655
    54.763 0.0875319 45.231245 46.723338
    51.09 0.0746106 45.245363 46.744183
    46.7 0.0730855 45.259514 46.765186
    47.132 0.0691429 45.273708 46.78636
    48 0.0768187 45.287933 46.807692
    51.259 0.0744072 45.302198 46.829192
    54.186 0.0776342 45.3165 46.850863
    51.867 0.0788156 45.330836 46.872702
    52.443 0.0802056 45.345216 46.89472
    49.463 0.075061 45.359626 46.916904
    44.975 0.0774614 45.374078 46.939267
    42.852 0.0778944 45.388567 46.96181
    52.692 0.0708464 45.403091 46.984531
    56.259 0.0625939 45.417658 47.007439
    54.075 0.075061 45.432257 47.030526
    51.596 0.0728097 45.446897 47.053801
    52.484 0.0749378 45.461574 47.077266
    53.896 0.0854964 45.476287 47.10092
    53.946 0.0732835 45.491045 47.124775
    49.953 0.0794836 45.505834 47.148818
    48.14 0.0756818 45.520664 47.173061
    50.478 0.0670464 45.535532 47.197507
    46.912 0.0698021 45.550437 47.222155
    51.987 0.0800242 45.565382 47.247011
    49.914 0.0731646 45.580367 47.272076
    51.882 0.0762681 45.595391 47.297352
    52.462 0.0710353 45.610452 47.322843
    52.417 0.0633843 45.62555 47.34855
    51.122 0.0822425 45.64069 47.374481
    56.89 0.0649444 45.655869 47.400636
    56.997 0.0716451 45.671087 47.427013
    57.654 0.0782434 45.686344 47.453625
    55.064 0.0912182 45.701637 47.480466
    47.942 0.0740029 45.716973 47.507549
    47.915 0.0814929 45.732348 47.53487
    47.082 0.0829069 45.747764 47.562434
    49.453 0.0807994 45.763218 47.590247
    51.846 0.0753497 45.778709 47.618309
    51.231 0.0808914 45.794243 47.646629
    46.992 0.0797983 45.809817 47.675209
    47.944 0.0790818 45.825431 47.704048
    48.566 0.0752671 45.841086 47.733159
    52.449 0.0749788 45.856775 47.762536
    50.503 0.0820071 45.87251 47.792194
    50.991 0.0785948 45.888285 47.822132
    49.937 0.0717218 45.9041 47.852351
    49.22 0.0942102 45.919955 47.882864
    52.495 0.0711111 45.935851 47.913672
    47.186 0.0758904 45.951784 47.942412
    46.485 0.0777642 45.967762 47.973829
    49.503 0.0672552 45.98378 48.00555
    53.737 0.0755155 45.999839 48.037592
    56.464 0.0843579 46.015939 48.069955
    55.116 0.0738422 46.032076 48.102639
    48.316 0.084702 46.048258 48.13566
    46.399 0.0789929 46.064481 48.169014
    48.595 0.0728097 46.080746 48.202717
    47.202 0.0764369 46.097051 48.236771
    51.44 0.0807535 46.113395 48.271179
    48.177 0.0807994 46.129784 48.305954
    47.558 0.0724573 46.146215 48.341094
    51.312 0.0706206 46.162687 48.376617
    47.395 0.0830503 46.179201 48.412525
    48.766 0.0727312 46.195752 48.44882
    48.934 0.0689976 46.21235 48.485521
    51.153 0.0671855 46.22899 48.522623
    53.638 0.0803876 46.245671 48.560146
    53.659 0.065578 46.262395 48.598094
    58.162 0.0692156 46.279158 48.636471
    55.548 0.0632886 46.295966 48.675292
    50.922 0.0785067 46.312816 48.714557
    56.792 0.0741643 46.32971 48.75429
    57.078 0.078156 46.346646 48.794491
    49.735 0.067325 46.36362 48.835166
    50.087 0.0766911 46.380641 48.876337
    54.029 0.0822425 46.397705 48.917998
    56.064 0.0755985 46.414812 48.960179
    54.412 0.0720301 46.431957 49.002876
    49.183 0.0655444 46.44915 49.046112
    53.307 0.0758068 46.466385 49.089892
    53.687 0.0769466 46.483665 49.134221
    51.356 0.0804788 46.500987 49.179128
    49.26 0.084407 46.518348 49.224613
    45.637 0.0763946 46.535756 49.271016
    48.951 0.07926 46.553209 49.317712
    53.568 0.0776775 46.570705 49.365022
    51.147 0.0796632 46.588245 49.412981
    49.715 0.0666661 46.605823 49.461587
    44.287 0.073802 46.623451 49.510868
    48.267 0.0752671 46.641121 49.560834
    53.744 0.0819133 46.658836 49.611492
    57.523 0.0791263 46.676595 49.662879
    52.544 0.0739627 46.694393 49.714998
    46.967 0.0766062 46.71224 49.767877
    47.987 0.0809835 46.730131 49.821531
    52.433 0.0776775 46.748067 49.875968
    52.563 0.0704333 46.766046 49.93123
    50.632 0.0748967 46.784067 49.987322
    50.18 0.0761839 46.80214 50.044281
    54.252 0.0689252 46.82025 50.10211
    48.976 0.0756401 46.838407 50.160833
    51.023 0.0745291 46.85661 50.220495
    56.581 0.0774614 46.874853 50.281105
    52.802 0.0830982 46.89315 50.3427
    48.708 0.0681714 46.911483 50.405291
    50.069 0.0783749 46.929866 50.468906
    53.604 0.0725354 46.948293 50.533594
    48.248 0.0732438 46.966762 50.599369
    48.856 0.0832421 46.985284 50.666274
    54.258 0.0700239 47.003843 50.734323
    51.272 0.0706206 47.022452 50.803549
    50.818 0.0669424 47.041107 50.874011
    51.761 0.0652434 47.059802 50.945726
    57.489 0.0631297 47.078551 51.018744
    55.415 0.0713392 47.097337 51.093087
    51.554 0.0747739 47.116175 51.168791
    53.373 0.0708464 47.135057 51.245927
    53.212 0.0801602 47.153981 51.324518
    56.725 0.0755985 47.17296 51.404622
    54.884 0.0801602 47.191976 51.486267
    52.569 0.0705456 47.211042 51.569497
    49.717 0.0716834 47.230155 51.654399
    54.072 0.0758904 47.249309 51.741
    52.136 0.0717603 47.268519 51.82937
    49.79 0.075061 47.287765 51.919546
    54.296 0.0791708 47.307064 52.011585
    49.336 0.0647134 47.326409 52.105585
    48.043 0.0659829 47.345794 52.201584
    52.793 0.0717987 47.365237 52.299668
    56.2 0.0695079 47.384717 52.399887
    59.649 0.0728097 47.404247 52.502304
    58.745 0.0743261 47.423826 52.607045
    54.155 0.0684213 47.443445 52.714158
    50.673 0.077851 47.463121 52.823745
    50.144 0.0800242 47.482836 52.935875
    51.03 0.0824315 47.502601 53.050625
    53.215 0.0698759 47.522414 53.168147
    50.168 0.0703213 47.542269 53.28851
    51.687 0.0757651 47.562181 53.411833
    53.567 0.0716451 47.582131 53.538211
    52.831 0.0782434 47.602134 53.667742
    57.878 0.0766487 47.622183 53.800609
    53.466 0.0705082 47.642275 53.936906
    52.548 0.0701352 47.662426 54.076784
    54.436 0.0795733 47.682612 54.220361
    51.855 0.0611776 47.702853 54.36777
    51.627 0.0615729 47.72314 54.519236
    54.754 0.0782434 47.743471 54.674884
    60.196 0.0675352 47.763854 54.834898
    58.587 0.0721851 47.784286 54.999459
    57.033 0.066804 47.804766 55.168714
    57.534 0.0734425 47.825293 55.342957
    57.229 0.0580916 47.845864 55.522357
    52.52 0.0714919 47.866488 55.707147
    59.64 0.0703213 47.88716 55.89757
    59.626 0.0693981 47.907881 56.093823
    56.624 0.068493 47.92865 56.296281
    56.93 0.0678168 47.949462 56.505172
    53.021 0.0709219 47.970328 56.720808
    53.675 0.0671507 47.991242 56.943504
    54.842 0.0572057 48.012204 57.173535
    59.229 0.0679229 48.033217 57.411389
    60.88 0.065578 48.054271 57.657376
    54.094 0.0573978 48.07538 57.911914
    59.343 0.0647134 48.096539 58.175433
    63.318 0.0660507 48.117745 58.448312
    61.244 0.070396 48.139001 58.731193
    58.392 0.0617874 48.160299 59.024517
    59.682 0.0687807 48.181654 59.328855
    60.038 0.0730855 48.203057 59.644792
    56.265 0.0753084 48.22451 59.972869
    56.505 0.065949 48.24601 60.31395
    55.141 0.0553113 48.267561 60.668672
    55.386 0.0643854 48.289156 61.037806
    60.543 0.0653101 48.310804 61.422204
    61.977 0.0623752 48.332503 61.822634
    60.137 0.063003 48.354251 62.240291
    57.356 0.0659829 48.376048 62.6761
    58.229 0.0649114 48.39789 63.131173
    60.21 0.0647463 48.419786 63.606723
    60.64 0.0693981 48.441733 64.103896
    59.599 0.0665286 48.463728 64.624381
    59.606 0.0600436 48.485775 65.16956
    57.955 0.0599848 48.507864 65.74107
    58.764 0.0598382 48.53001 66.340706
    62.194 0.0544626 48.552206 66.970211
    67.133 0.0648453 48.574451 67.632055
    74.342 0.0592858 48.596746 68.328359
    64.744 0.0588265 48.619086 69.061617
    62.783 0.0596046 48.641482 69.834573
    64.83 0.0558353 48.663928 70.649957
    66.325 0.060132 48.686423 71.511525
    67.152 0.056047 48.708964 72.422639
    64.262 0.0556773 48.731565 73.38725
    69.804 0.0519832 48.754206 74.409695
    68.801 0.0512793 48.776903 75.494452
    68.081 0.0540079 48.799651 76.647466
    72.554 0.060339 48.822442 77.874291
    74.375 0.0484523 48.845297 79.181459
    70.44 0.0483458 48.868189 80.576195
    78.219 0.050115 48.89114 82.066146
    79.09 0.0454626 48.91414 83.661216
    77.481 0.0472795 48.937184 85.371084
    82.954 0.0467697 48.960292 87.20711
    81.869 0.0397928 48.983438 89.182056
    81.219 0.0431149 49.006641 91.309686
    86.163 0.0407792 49.029896 93.607609
    89.565 0.0396503 49.053193 96.09372
    89.384 0.0363781 49.07655 98.789143
    91.416 0.0354259 49.099955 101.717986
    97.946 0.0314482 49.123414 104.90687
    100.184 0.0305959 49.146922 108.389538
    111.878 0.0309413 49.170476 112.201775
    118.041 0.0282087 49.194086 116.386169
    119.084 0.027667 49.217748 120.992312
    124.453 0.0277963 49.241461 126.076602
    130.425 0.0272664 49.265226 131.710421
    135.603 0.025502 49.289033 137.973189
    136.058 0.0221443 49.312901 144.961681
    141.123 0.0213491 49.336818 152.792928
    150.92 0.0183805 49.360788 161.607864
    164.05 0.0173861 49.384807 171.59194
    189.131 0.0163568 49.408874 182.973556
    202.881 0.0149194 49.432996 196.056126
    217.483 0.0123622 49.457172 211.247386
    231.618 0.0113197 49.481398 229.097945
    266.229 0.0098517 49.505676 250.383257
    300.59 0.0089862 49.529999 276.144529
    340.336 0.0081765 49.554381 307.790422
    379.838 0.0068675 49.578814 347.168903
    413.842 0.0061188 49.603298 396.60262
    477.461 0.0052199 49.627834 458.954001
    540.385 0.0043957 49.652415 537.459764
    623.296 0.0038331 49.677054 635.606279
    717.253 0.0032235 49.701745 756.808673
    847.846 0.0027203 49.726488 903.890523
    1016.764 0.0023912 49.751281 1078.557211
    1191.794 0.0020942 49.776122 1279.980485
    1397.367 0.0018974 49.80102 1503.087666
    1642.914 0.0018043 49.82597 1735.70504
    1845.776 0.0017757 49.850973 1955.46713
    2069.112 0.0018333 49.876027 2129.828889
    2229.102 0.0020599 49.901126 2222.981476
    2283.328 0.0023433 49.926284 2211.771095
    2165.528 0.0028673 49.951494 2099.150619
    1925.822 0.0034844 49.976755 1912.388237
    1661.251 0.0039466 50.00207 1687.552555
    1376.557 0.004641 50.027428 1455.501717
    1149.109 0.0053272 50.052846 1236.245382
    995.136 0.0061631 50.078316 1040.209936
    849.427 0.0074935 50.103838 871.419974
    706.722 0.008454 50.129414 729.933117
    604.277 0.0090963 50.155034 613.85116
    523.967 0.0110269 50.180718 520.139457
    468.338 0.0122529 50.206441 445.335398
    417.749 0.0128053 50.232224 385.997229
    361.232 0.0142435 50.258059 338.915137
    320.734 0.015625 50.28394 301.375947
    286.399 0.016941 50.309887 271.14482
    269.124 0.0205429 50.335872 246.470779
    242.767 0.0213055 50.361916 226.033168
    208.182 0.0233872 50.388011 208.838768
    196.176 0.0249649 50.414154 194.178638
    179.099 0.0235453 50.440362 181.53157
    167.904 0.0266295 50.466607 170.514901
    161.287 0.0272664 50.492913 160.845313
    151.366 0.0292505 50.519271 152.298089
    142.721 0.0317063 50.545674 144.704771
    137.705 0.0347943 50.572144 137.927887
    132.35 0.0371679 50.598651 131.85507
    120.653 0.0336672 50.625218 126.394769
    111.984 0.0351606 50.651839 121.465578
    113.17 0.0349114 50.678503 117.003287
    107.646 0.0420258 50.705226 112.951789
    108.705 0.0415814 50.732005 109.263051
    102.924 0.0401766 50.758833 105.896764
    92.649 0.0401766 50.785714 102.815273
    94.78 0.0422334 50.812641 99.988739
    99.939 0.0495808 50.839627 97.390357
    92.962 0.047756 50.866666 94.99665
    84.222 0.0462282 50.893758 92.787746
    84.031 0.0504307 50.9209 90.744244
    86.249 0.0542345 50.94809 88.850935
    81.627 0.0521495 50.975338 87.093782
    71.272 0.0502274 51.002638 85.460308
    73.224 0.0461488 51.02999 83.939901
    79.825 0.0496471 51.057397 82.52174
    79.26 0.0565008 51.084847 81.19749
    77.941 0.0495808 51.112357 79.959263
    75.487 0.0507493 51.139921 78.799967
    80.531 0.0534104 51.167535 77.713553
    75.891 0.0602206 51.195204 76.693593
    71.649 0.0578404 51.222915 75.735237
    72.036 0.0491858 51.250686 74.833802
    69.215 0.0575632 51.278511 73.985019
    74.336 0.0565277 51.306389 73.18526
    70.917 0.0563133 51.334318 72.4305
    65.822 0.0624375 51.362292 71.717779
    69.916 0.0652101 51.390327 71.044182
    68.496 0.0597797 51.418412 70.407012
    67.205 0.0569603 51.446551 69.804011
    68.954 0.0558353 51.474741 69.232537
    67.403 0.0582881 51.502977 68.690708
    62.695 0.0640274 51.531274 68.176644
    64.781 0.0581196 51.559621 67.688574
    64.599 0.0572879 51.588022 67.225036
    63.393 0.0564472 51.616472 66.784227
    63.189 0.0582318 51.644971 66.364922
    65.743 0.0585422 51.673525 65.965855
    69.742 0.064418 51.702136 65.585834
    66.396 0.0668731 51.730797 65.223879
    60.432 0.0563936 51.75951 64.878725
    59.946 0.053683 51.788268 64.549542
    65.457 0.0576184 51.817085 64.235464
    69.981 0.0538576 51.845955 63.935657
    69.709 0.0708464 51.874877 63.649449
    67.898 0.0672901 51.90385 63.37593
    60.96 0.0608761 51.932868 63.114523
    63.439 0.0618489 51.961953 62.864626
    62.744 0.063769 51.991077 62.625624
    59.124 0.0601025 52.020259 62.397066
    57.29 0.0589981 52.049493 62.178271
    62.057 0.0699498 52.07877 61.968832
    62.84 0.0642549 52.108116 61.76832
    56.932 0.0600142 52.137498 61.576278
    62.346 0.0595756 52.166938 61.392389
    62.296 0.0636404 52.196433 61.216143
    60.88 0.0626252 52.225967 61.047239
    62.018 0.0572331 52.255574 60.885371
    62.686 0.063098 52.285214 60.730187
    63.48 0.0699868 52.314916 60.581473
    60.288 0.063225 52.344667 60.438825
    58.94 0.0607262 52.374462 60.302027
    62.549 0.060547 52.404318 60.170845
    64.472 0.0600142 52.434222 60.04503
    65.02 0.0680648 52.464183 59.924411
    61.687 0.0775046 52.494193 59.808675
    59.792 0.0661527 52.524246 59.69766
    53.635 0.0623752 52.554357 59.591189
    57.426 0.0629398 52.584522 59.489079
    58.992 0.0657125 52.614738 59.391192
    59.385 0.0656116 52.645006 59.297288
    60.377 0.0590842 52.675317 59.207241
    63.122 0.0554416 52.705687 59.120919
    62.084 0.0639303 52.736108 59.038177
    63.282 0.0667695 52.76658 58.958911
    63.324 0.0682427 52.7971 58.882925
    64.927 0.0736419 52.827668 58.810129
    62.124 0.071187 52.858294 58.740421
    57.364 0.0663232 52.888971 58.673684
    57.315 0.0663915 52.919697 58.546457
    57.512 0.0713773 52.950477 58.485467
    53.865 0.0734425 52.981296 58.427133
    57.23 0.0584573 53.012176 58.37139
    60.081 0.0539327 53.043107 58.318137
    61.763 0.0617567 53.074089 58.267317
    65.481 0.0671159 53.105124 58.218803
    63.176 0.0643854 53.136197 58.172526
    58.461 0.0636083 53.167331 58.12844
    60.886 0.0624375 53.198515 58.086463
    58.105 0.0602797 53.229752 58.046557
    56.511 0.065949 53.261035 58.008602
    61.144 0.0659829 53.292361 57.972559
    63.611 0.0663232 53.323747 57.938386
    60.544 0.0707334 53.355183 57.906018
    56.628 0.0607561 53.38667 57.875424
    56.06 0.0758486 53.418206 57.846507
    57.118 0.0689614 53.449785 57.819233
    52.684 0.0615119 53.481422 57.793574
    52.075 0.0615119 53.51311 57.769473
    59.746 0.0678168 53.544846 57.746903
    62.364 0.0681714 53.576634 57.725792
    58.073 0.0741643 53.608462 57.706105
    57.248 0.0742451 53.640349 57.687825
    58.915 0.0651768 53.672284 57.670901
    53.729 0.0676758 53.704269 57.65532
    53.071 0.063769 53.736306 57.641015
    56.504 0.0678522 53.768382 57.627956
    62.267 0.070061 53.800526 57.616145
    59.834 0.067325 53.832701 57.605513
    56.908 0.0619721 53.864935 57.596075
    57.354 0.0619413 53.897217 57.587763
    58.898 0.0629714 53.929539 57.580556
    59.651 0.0668731 53.961931 57.574461
    60.875 0.0654773 53.994351 57.569412
    59.383 0.0633843 54.026831 57.565429
    59.281 0.066735 54.05936 57.562456
    59.245 0.0648122 54.091926 57.560469
    60.481 0.0680293 54.12456 57.559483
    61.077 0.0736819 54.157226 57.559441
    59.001 0.0684213 54.189948 57.560359
    56.82 0.0603983 54.222721 57.562192
    59.289 0.0614814 54.255534 57.564921
    59.743 0.0703213 54.28841 57.56856
    62.501 0.0671507 54.321317 57.573057
    61.712 0.0686726 54.354284 57.578437
    57.978 0.0671507 54.387297 57.584652
    54.095 0.0664258 54.420349 57.59169
    53.188 0.0676758 54.453461 57.599563
    59.684 0.0776775 54.486618 57.608244
    61.777 0.0715684 54.519824 57.617735
    55.553 0.0689252 54.553077 57.628004
    54.541 0.0577848 54.58637 57.639041
    56.819 0.0565277 54.619718 57.650856
    58.752 0.0563668 54.653114 57.663434
    63.051 0.0611474 54.68656 57.676776
    61.45 0.0645819 54.72005 57.690852
    65.331 0.067711 54.753578 57.705654
    67.568 0.0683855 54.787164 57.721203
    62.318 0.0629714 54.820797 57.737478
    57.317 0.0611474 54.854477 57.754485
    59.485 0.0583162 54.888206 57.772204
    61.402 0.0551296 54.921968 57.790619
    62.404 0.0583444 54.95579 57.809763
    62.778 0.0622818 54.989658 57.829615
    62.335 0.0647134 55.023571 57.850181
    61.622 0.0612988 55.057531 57.871446
    62.341 0.0586557 55.091528 57.893403
    62.581 0.0672203 55.125582 57.91608
    64.283 0.0643854 55.159681 57.939462
    64.028 0.0589695 55.193827 57.96356
    62.517 0.0612685 55.228019 57.988362
    59.759 0.0594884 55.262247 58.013862
    63.822 0.0716834 55.296531 58.040092
    64.325 0.0678168 55.330862 58.067046
    60.594 0.0765638 55.365234 58.094728
    57.598 0.0724183 55.399656 58.123138
    53.54 0.0703213 55.434111 58.152272
    52.008 0.0751021 55.468623 58.182168
    51.078 0.0719143 55.503178 58.212817
    52.747 0.0670117 55.537781 58.244239
    55.863 0.0644835 55.572427 58.276428
    55.757 0.0628137 55.607106 58.309387
    58.461 0.0616647 55.641846 58.343165
    59.704 0.0658475 55.676623 58.377749
    60.89 0.0693981 55.71145 58.413171
    60.161 0.065578 55.746322 58.449432
    56.991 0.0629714 55.781226 58.486536
    57.042 0.0628137 55.816184 58.524534
    61.866 0.0577015 55.851186 58.563433
    65.68 0.0634801 55.886234 58.60326
    62.938 0.0664258 55.921326 58.644027
    63.836 0.0714537 55.956449 58.685744
    62.336 0.0669424 55.991638 58.728488
    60.189 0.0682784 56.026849 58.772236
    58.343 0.0610266 56.062115 58.817057
    58.44 0.0654773 56.097423 58.862961
    59.658 0.0693616 56.132766 58.909975
    63.822 0.0689252 56.168173 58.958181
    59.01 0.062003 56.203598 59.007566
    58.795 0.0627508 56.239079 59.058217
    55.67 0.0549231 56.274602 59.110156
    59.922 0.0713392 56.310161 59.163424
    64.056 0.0669077 56.345779 59.218116
    60.241 0.0679229 56.381421 59.274245
    56.333 0.0575632 56.417114 59.331903
    62.51 0.0570964 56.45285 59.391142
    62.533 0.0573703 56.488616 59.452011
    66.546 0.0610869 56.524438 59.514635
    62.912 0.0622507 56.560299 59.579067
    66.287 0.0582881 56.596204 59.645405
    67.15 0.062344 56.632148 59.713731
    60.537 0.0618797 56.668123 59.784129
    55.842 0.0612685 56.704151 59.856756
    58.125 0.0631297 56.740219 59.931705
    65.267 0.0658137 56.776329 60.00911
    64.969 0.0665629 56.812478 60.089097
    63.74 0.0561799 56.848658 60.171793
    61.365 0.0582318 56.88489 60.257416
    57.747 0.0665286 56.921163 60.346111
    60.053 0.0656452 56.957476 60.438069
    59.549 0.0583444 56.993827 60.533489
    63.437 0.0724573 57.03021 60.632566
    66.335 0.0640274 57.066642 60.735605
    58.72 0.0520069 57.103114 60.842842
    59.527 0.0596046 57.139627 60.954565
    67.2 0.0561001 57.176178 61.071085
    66.106 0.0586273 57.212758 61.19271
    62.624 0.0669424 57.249389 61.319897
    65.704 0.0665629 57.286057 61.45302
    61.555 0.0622507 57.322767 61.592544
    61.934 0.0558617 57.359513 61.738959
    59.908 0.0562332 57.396288 61.892776
    61.872 0.0658137 57.433113 62.054706
    66.047 0.0572057 57.469973 62.225377
    69.742 0.0647134 57.506874 62.405551
    68.286 0.0596629 57.543812 62.596056
    64.67 0.0602206 57.580779 62.79777
    61.858 0.0567975 57.617793 63.011858
    64.035 0.060073 57.654844 63.239429
    60.102 0.0579797 57.691934 63.4818
    66.966 0.0572879 57.72906 63.740443
    65.882 0.0635762 57.766213 64.016941
    70.338 0.0605172 57.803413 64.313352
    72.32 0.0585706 57.840651 64.63174
    65.726 0.063098 57.877924 64.974548
    62.033 0.0553894 57.915236 65.344565
    64.007 0.0589981 57.95257 65.744863
    65.484 0.0634482 57.989955 66.179376
    66.103 0.062344 58.027374 66.652239
    65.786 0.0651103 58.064827 67.168393
    65.144 0.0580077 58.102319 67.733593
    66.362 0.0481128 58.139834 68.354365
    65.347 0.0498469 58.177408 69.039021
    66.416 0.0508408 58.214992 69.796699
    70.648 0.0474031 58.252625 70.638555
    78.663 0.0461488 58.29029 71.577863
    78.953 0.0448105 58.327984 72.630304
    76.349 0.0470338 58.365729 73.816007
    82.699 0.043566 58.403488 75.158654
    77.368 0.0453465 58.441292 76.688465
    81.447 0.0400801 58.479131 78.444422
    90.289 0.0414461 58.516995 80.478
    89.358 0.037954 58.554911 82.863001
    94.081 0.036226 58.592839 85.703565
    90.675 0.033544 58.630811 89.154676
    93.128 0.0287957 58.66882 93.447031
    106.589 0.0260062 58.706849 98.917631
    119.715 0.0255346 58.744932 106.051809
    127.852 0.0214744 58.783024 115.501298
    136.026 0.0187498 58.821163 128.096737
    150.358 0.0166837 58.859332 144.812375
    174.355 0.0128053 58.897523 166.669578
    197.214 0.0121532 58.935758 194.610957
    233.791 0.0102382 58.974024 229.234538
    275.298 0.0088815 59.012318 270.493099
    306.933 0.0079819 59.050647 317.185516
    385.766 0.0076798 59.088998 366.155177
    442.466 0.0074599 59.127388 411.429459
    492.063 0.0086453 59.165811 444.129386
    526.839 0.0102299 59.204263 455.357129
    520.238 0.0127908 59.242746 441.511002
    458.15 0.0164408 59.281249 407.027335
    377.919 0.0179738 59.319792 361.022175
    308.484 0.0232093 59.358365 312.125853
    249.05 0.0266469 59.396967 265.994329
    206.136 0.0272754 59.435599 225.507651
    168.443 0.0313703 59.47425 191.715934
    150.803 0.0352267 59.512944 164.553383
    139.305 0.0363088 59.551662 143.377951
    120.818 0.0395243 59.590413 127.268744
    113.463 0.0387044 59.629191 115.138032
    104.27 0.040615 59.667983 106.055775
    98.39 0.0481339 59.706819 99.204845
    101.396 0.0486449 59.745682 93.954861
    93.58 0.0502049 59.784574 89.841155
    87.189 0.0538576 59.823489 86.538509
    80.241 0.0591705 59.862423 83.826822
    72.812 0.0546665 59.901395 81.556181
    71.272 0.0590555 59.940396 79.627038
    71.051 0.0508638 59.979421 77.969562
    72.504 0.0502499 60.018475 76.53335
    68.297 0.0542093 60.057542 75.280912
    75.264 0.0502274 60.096649 74.182093
    78.935 0.0557299 60.135781 73.213847
    73.784 0.0557562 60.174935 72.357115
    72.901 0.0570964 60.214119 71.596215
    70.13 0.0587126 60.253317 70.918313
    67.517 0.0532626 60.292552 70.312091
    64.649 0.0479654 60.33181 69.768582
    72.399 0.0571784 60.371091 69.280011
    77.345 0.0577292 60.410403 68.839768
    70.114 0.0514889 60.449722 68.442298
    60.765 0.05552 60.489079 68.082511
    68.806 0.0521972 60.52846 67.756342
    72.318 0.0538576 60.567865 67.460162
    67.292 0.0557562 60.607291 67.190812
    70.748 0.0492513 60.646731 66.94562
    75.789 0.0543611 60.686206 66.722023
    65.07 0.05634 60.725701 66.517983
    64.627 0.0516529 60.765222 66.331639
    73.307 0.049758 60.804764 66.161341
    78.036 0.056474 60.844318 66.005674
    78.95 0.0554155 60.883906 65.863247
    75.382 0.0607262 60.923513 65.732951
    69.038 0.0558617 60.963144 65.613756
    68.281 0.0709219 61.002794 65.504733
    66.737 0.0625625 61.042465 65.405094
    62.869 0.0602797 61.082149 65.314001
    62.113 0.0614509 61.121862 65.230841
    62.461 0.0622197 61.161594 65.154995
    61.423 0.0538076 61.201351 65.085919
    60.651 0.0567434 61.241128 65.023138
    64.591 0.0602206 61.280909 64.966123
    67.179 0.0635762 61.320723 64.914522
    68.338 0.0584008 61.360557 64.867947
    62.848 0.0615424 61.400409 64.826049
    61.674 0.0589981 61.440279 64.788539
    64.509 0.0574804 61.480159 64.755075
    66.453 0.0662208 61.520068 64.725437
    69.455 0.0613596 61.559997 64.699373
    67.486 0.0583726 61.599939 64.676652
    62.878 0.0559939 61.639902 64.657095
    67.209 0.0585989 61.679869 64.640461
    64.141 0.0637368 61.719869 64.626622
    64.28 0.0672203 61.759882 64.615396
    65.004 0.0650439 61.799915 64.606641
    62.033 0.0590268 61.83995 64.600213
    61.517 0.0602797 61.880014 64.595984
    63.502 0.0647793 61.920094 64.593837
    63.133 0.0585139 61.96019 64.59366
    58.211 0.0591417 62.000303 64.595348
    62.212 0.0558617 62.040419 64.598807
    71.213 0.0559939 62.080561 64.603944
    72.524 0.0575355 62.120716 64.610676
    64.981 0.0556248 62.16089 64.618932
    64.539 0.0609964 62.201078 64.628633
    61.527 0.062344 62.241263 64.639701
    66.636 0.0599848 62.281481 64.652092
    64.746 0.0588551 62.321706 64.66573
    63.036 0.0653101 62.36195 64.680571
    65.956 0.0598968 62.402204 64.696553
    63.595 0.0505441 62.442462 64.713626
    60.033 0.0526533 62.482739 64.731746
    63.125 0.0632568 62.523035 64.75088
    72.62 0.0584008 62.56334 64.770973
    70.307 0.0502274 62.603655 64.791989
    65.907 0.0568246 62.643975 64.813891
    64.601 0.051606 62.684315 64.83665
    71.821 0.0555985 62.724668 64.864836
    72.686 0.0534599 62.765028 64.889218
    70.013 0.0479234 62.805402 64.914365
    71.63 0.0544118 62.845773 64.940239
    72.751 0.0580356 62.88617 64.966833
    73.161 0.0538576 62.926572 64.99411
    62.982 0.0576738 62.966987 65.022054
    70.217 0.0641248 63.007411 65.050638
    70.056 0.0554938 63.047831 65.079833
    68.879 0.0586841 63.088271 65.109638
    65.88 0.0676406 63.128721 65.14003
    67.056 0.0578126 63.169182 65.17099
    64.269 0.0645819 63.209646 65.202497
    67.718 0.0659829 63.25011 65.234533
    61.807 0.057757 63.290592 65.267096
    56.125 0.0608461 63.331082 65.300169
    62.393 0.0544372 63.37158 65.333737
    67.759 0.0527743 63.412083 65.367785
    69.629 0.0725745 63.452581 65.402294
    68.736 0.0578404 63.4931 65.437275
    62.755 0.0622507 63.533622 65.472702
    61.792 0.0609061 63.57415 65.508571
    64.3 0.051094 63.614683 65.544869
    65.841 0.063003 63.655225 65.581594
    64.867 0.0582037 63.695757 65.618716
    66.75 0.0542093 63.736304 65.656256
    65.183 0.0564204 63.776862 65.694203
    69.673 0.0550778 63.81742 65.732537
    70.456 0.060073 63.857978 65.771255
    72.391 0.0594304 63.898533 65.810346
    70.462 0.060339 63.939102 65.849823
    69.216 0.0566893 63.979678 65.889676
    66.441 0.0577848 64.020252 65.929889
    65.917 0.0616954 64.060831 66.019524
    65.067 0.0499583 64.101401 66.060535
    61.014 0.0608461 64.141983 66.101911
    69.168 0.0638012 64.182568 66.14364
    68.637 0.060339 64.223154 66.185716
    64.4 0.063898 64.263738 66.228134
    64.213 0.0547177 64.304313 66.270885
    62.274 0.0550004 64.344905 66.313993
    65.299 0.0623752 64.385495 66.35744
    65.929 0.0538576 64.426082 66.401221
    65.819 0.0625313 64.466662 66.445331
    67.381 0.0585989 64.507251 66.489786
    65.407 0.0584008 64.54784 66.534578
    63.167 0.0592858 64.588426 66.579703
    67.845 0.0554938 64.629013 66.625165
    69.892 0.0567704 64.669585 66.670947
    65.487 0.0525086 64.710166 66.717075
    58.781 0.0546921 64.750749 66.763545
    64.932 0.0515591 64.791326 66.810347
    70.557 0.0653101 64.831903 66.85749
    70.335 0.05634 64.872463 66.904958
    68.674 0.0547177 64.913034 66.953251
    68.448 0.06743 64.953598 67.001415
    69.385 0.0585989 64.994164 67.049931
    63.532 0.0594594 65.03472 67.098788
    64.445 0.0540079 65.075261 67.147983
    64.541 0.051606 65.115811 67.197546
    66.563 0.0591993 65.156359 67.24747
    68.417 0.060428 65.196899 67.29775
    71.954 0.0566893 65.237431 67.348393
    66.46 0.0606664 65.277948 67.39939
    69.422 0.0566624 65.31847 67.450773
    66.776 0.0567975 65.358988 67.502535
    67.097 0.0622507 65.399498 67.554679
    64.583 0.065578 65.44 67.607208
    62.485 0.0570692 65.480484 67.660114
    66.414 0.0598968 65.520972 67.713433
    69.076 0.0532626 65.561451 67.767155
    64.533 0.0555985 65.601923 67.82129
    65.236 0.0589409 65.642387 67.875841
    70.252 0.060191 65.682828 67.930799
    64.396 0.0682784 65.72328 67.986211
    66.644 0.0565008 65.763715 68.042056
    65.416 0.0538076 65.804143 68.098351
    67.325 0.0588265 65.84456 68.155102
    65.402 0.0547689 65.884957 68.212304
    66.678 0.0567163 65.925353 68.269992
    73.096 0.054488 65.96574 68.328167
    69.324 0.0538826 66.006115 68.386836
    71.331 0.0537827 66.046481 68.446012
    66.76 0.0582881 66.086824 68.505689
    71.971 0.0558617 66.127166 68.565907
    69.084 0.0538326 66.16749 68.626661
    70.111 0.0498691 66.207811 68.687977
    72 0.0512097 66.248114 68.749853
    73.45 0.0535341 66.28839 68.81229
    70.926 0.0596921 66.328667 68.875338
    70.655 0.0580077 66.368932 68.938998
    65.04 0.0537079 66.409182 69.003282
    68.479 0.0535837 66.449418 69.068205
    71.535 0.0488818 66.489625 69.133767
    70.271 0.0464877 66.529835 69.200025
    73.011 0.0505668 66.570024 69.266971
    72.537 0.0590842 66.610199 69.334633
    75.558 0.0529445 66.650358 69.403027
    72.623 0.0601615 66.690502 69.472169
    67.819 0.0574528 66.730621 69.54208
    69.659 0.0565815 66.770731 69.6128
    69.398 0.0574528 66.810824 69.684342
    64.637 0.0578682 66.850902 69.756733
    65.119 0.0533858 66.890947 69.829973
    67.531 0.050795 66.930989 69.90413
    69.315 0.0523645 66.971013 69.979218
    76.322 0.0524125 67.011016 70.05526
    74.78 0.0536582 67.051003 70.132292
    72.523 0.0582037 67.090957 70.210321
    72.295 0.0589122 67.130909 70.289425
    68.328 0.0524125 67.170833 70.369613
    69.502 0.0517941 67.210741 70.450929
    70.77 0.0554416 67.25063 70.53341
    74.235 0.0535093 67.290484 70.617071
    74.966 0.0572331 67.330329 70.701994
    70.884 0.0539577 67.370158 70.788216
    67.536 0.0532135 67.409958 70.875767
    69.131 0.050476 67.449743 70.964709
    69.441 0.061726 67.489488 71.055058
    73.979 0.0573978 67.529228 71.146918
    74.919 0.0625625 67.56894 71.240323
    71.949 0.0626252 67.608632 71.337027
    64.681 0.0570147 67.648299 71.433706
    62.966 0.0547946 67.687933 71.532094
    66.562 0.0579518 67.727553 71.632295
    68.765 0.0573154 67.767145 71.734369
    70.152 0.0596629 67.806718 71.838397
    68.446 0.0535093 67.846266 71.944448
    65.927 0.0507264 67.885776 72.052584
    71.002 0.0571511 67.925269 72.162934
    74.631 0.0568246 67.964741 72.275587
    68.326 0.0551296 68.00418 72.390626
    68.334 0.0542345 68.043603 72.50817
    72.74 0.0532872 68.08298 72.628274
    68.963 0.0582881 68.122355 72.751176
    73.357 0.0622818 68.161679 72.876849
    69.12 0.0518412 68.200998 73.00552
    66.921 0.0464277 68.240267 73.137337
    66.387 0.0528958 68.279511 73.272365
    73.866 0.0513025 68.318745 73.410886
    72.933 0.0529445 68.357926 73.552909
    73.844 0.0500702 68.397078 73.698688
    73.475 0.0509097 68.436224 73.848506
    72.013 0.0533118 68.47532 74.002384
    69.856 0.0558089 68.514408 74.160716
    74.082 0.0519358 68.553442 74.323542
    77.35 0.0523885 68.592443 74.491191
    74.015 0.0551814 68.631436 74.664037
    77.59 0.0514422 68.670379 74.842151
    69.591 0.0606365 68.709309 75.026037
    65.494 0.0459512 68.748185 75.2158
    70.262 0.053683 68.787027 75.411886
    76.959 0.0545389 68.82586 75.614792
    76.797 0.0513723 68.86464 75.824674
    74.248 0.0476102 68.903406 76.042203
    69.898 0.0570692 68.942116 76.267584
    72.29 0.0436206 68.980818 76.501471
    71.011 0.0473207 69.019461 76.744474
    80.172 0.0529445 69.058066 76.996958
    80.828 0.0551555 69.096664 77.259844
    78.778 0.0508408 69.135203 77.533499
    74.792 0.0522688 69.17373 77.818852
    72.438 0.0521495 69.212193 78.11683
    76.095 0.0611474 69.250628 78.428052
    74.607 0.0512561 69.289043 78.753833
    69.476 0.0511402 69.327399 79.09486
    74.076 0.0500702 69.365739 79.452524
    69.208 0.0539828 69.404024 79.828292
    71.184 0.0502049 69.442266 80.223204
    78.434 0.0528958 69.480496 80.639301
    79.479 0.0520781 69.518665 81.077839
    76.612 0.0487954 69.556795 81.541007
    74.465 0.0507264 69.594908 82.031287
    77.081 0.0444335 69.632958 82.55052
    78.445 0.0495147 69.670991 83.102073
    84.065 0.0494266 69.708963 83.688356
    80.685 0.0485806 69.746893 84.313177
    78.097 0.053683 69.78481 84.980937
    77.587 0.048925 69.822659 85.695384
    75.366 0.0464477 69.860491 86.462671
    83.197 0.0444898 69.898254 87.288013
    84.346 0.045482 69.935981 88.179114
    82.747 0.0430076 69.973684 89.145179
    85.326 0.0442282 70.011323 90.309873
    83.486 0.0438584 70.04894 91.458063
    84.102 0.0410773 70.086501 92.717763
    89.32 0.0414798 70.124033 94.107915
    90.393 0.0389645 70.161498 95.634348
    86.372 0.0339282 70.198921 97.356549
    89.871 0.0431866 70.236324 99.291307
    103.274 0.0349768 70.273656 101.474098
    100.331 0.0323832 70.310967 103.950154
    103.75 0.0334949 70.34821 106.771783
    107.002 0.0308328 70.38541 109.992451
    110.106 0.0271676 70.42258 113.678493
    113.267 0.0292305 70.459685 117.892007
    126.957 0.0269983 70.496763 122.703438
    136.835 0.0292505 70.533781 128.182479
    142.163 0.0243531 70.570741 134.380182
    137.499 0.0232873 70.60768 141.342709
    141.114 0.0225045 70.644552 149.064159
    141.636 0.0225248 70.68137 157.489493
    154.959 0.0211509 70.718167 166.46827
    170.157 0.0191728 70.754888 175.695855
    178.67 0.0185259 70.791585 184.722173
    187.749 0.0175338 70.828213 192.920169
    196.195 0.018227 70.864787 199.613269
    207.367 0.0187704 70.90133 204.227701
    217.282 0.0190828 70.937805 206.487468
    221.904 0.0185663 70.97425 206.548377
    206.175 0.0188841 71.010622 204.946073
    200.33 0.0187242 71.046945 202.429747
    197.178 0.0208948 71.083236 199.767309
    205.506 0.0198038 71.119455 197.627416
    195.166 0.0191728 71.155642 196.532587
    193.497 0.018022 71.191756 196.895652
    197.831 0.0174921 71.227837 199.070003
    206.294 0.0163945 71.26384 203.41921
    209.116 0.0149962 71.299796 210.36362
    221.396 0.013455 71.335714 220.455154
    237.556 0.0124645 71.371561 234.385367
    255.621 0.0111624 71.407372 253.052658
    289.991 0.0098439 71.443104 277.565218
    318.01 0.0089845 71.478788 309.161084
    340.215 0.007952 71.514433 349.2633
    384.854 0.0066846 71.550005 399.213654
    425.542 0.0060949 71.585538 460.262734
    490.339 0.005113 71.620995 533.268639
    564.468 0.0048152 71.656392 618.118754
    657.667 0.0042994 71.691762 713.375762
    738.249 0.0037546 71.727044 814.809873
    839.901 0.003834 71.762273 914.503326
    941.924 0.0038641 71.797461 1000.004896
    1010.809 0.0038142 71.832576 1055.929893
    1061.862 0.0045261 71.867647 1069.645146
    1050.176 0.0050264 71.902641 1037.582301
    961.526 0.0055509 71.937577 967.470003
    878.653 0.0067142 71.972477 873.746724
    781.838 0.0078149 72.007294 771.15055
    659.529 0.0084867 72.042066 670.317528
    553.679 0.0102382 72.076764 577.677544
    488.692 0.011327 72.111401 496.102368
    433.992 0.0119992 72.145994 426.368577
    383.651 0.014488 72.180505 368.161358
    348.286 0.0151965 72.214976 320.355541
    299.689 0.0176364 72.249367 281.645177
    265.147 0.0174091 72.28369 250.541695
    242.365 0.0188581 72.317976 225.625919
    235.181 0.0223233 72.352177 205.662554
    213.865 0.0253964 72.386336 189.548047
    191.195 0.023596 72.420409 176.424263
    170.516 0.0257895 72.454444 165.592167
    163.717 0.0255428 72.488389 156.559673
    156.305 0.0271587 72.522271 148.871835
    150.763 0.0318195 72.556106 142.266932
    143.323 0.0337539 72.58986 136.539508
    129.793 0.0324766 72.623546 131.52615
    119.839 0.0360474 72.657187 127.103784
    118.076 0.0326175 72.690745 123.184504
    115.261 0.0371965 72.724252 119.689547
    116.116 0.0372684 72.757674 116.563552
    109.888 0.0338408 72.791032 113.755219
    108.716 0.042425 72.824341 111.222226
    113.608 0.0376892 72.857562 108.933279
    102.237 0.0376307 72.890733 106.856329
    96.399 0.0392118 72.923818 104.969019
    97.436 0.0415306 72.956834 103.248582
    101.783 0.0426531 72.989806 101.675643
    100.161 0.0430255 73.022682 100.236146
    92.053 0.043097 73.05551 98.914381
    94.477 0.0443961 73.088255 97.699876
    97.946 0.0438034 73.120925 96.581128
    92.941 0.0422681 73.153547 95.548212
    88.806 0.0506807 73.186075 94.594196
    89.673 0.0488386 73.218556 93.710614
    85.295 0.0467899 73.250942 92.892145
    84.816 0.0475687 73.283259 92.132484
    81.691 0.0475895 73.315526 91.42613
    78.077 0.0433486 73.347699 90.769429
    80.186 0.0505214 73.379818 90.157466
    86.806 0.046568 73.411849 89.587391
    83.616 0.0489683 73.44382 89.055513
    83.719 0.0487308 73.475708 88.558546
    81.534 0.0503854 73.507515 88.094511
    82.688 0.0463079 73.539273 87.660377
    79.13 0.0437851 73.570931 87.254536
    77.521 0.0446026 73.602522 86.874713
    78.467 0.0508867 73.634054 86.518889
    85.544 0.0480706 73.665489 86.185915
    81.517 0.0440242 73.696873 85.873842
    76.906 0.0537827 73.728158 85.581756
    77.117 0.0514656 73.759374 85.308183
    78.019 0.0469726 73.790526 85.051828
    80.784 0.0469726 73.821591 84.812046
    81.926 0.0475687 73.852588 84.587506
    79.839 0.045154 73.883494 84.37771
    77.73 0.0502274 73.914326 84.181666
    86.428 0.0523406 73.945093 83.998533
    82.951 0.0454626 73.975768 83.82795
    78.035 0.0450773 74.00638 83.669003
    76.803 0.053683 74.036901 83.521436
    80.652 0.0558881 74.067338 83.384554
    81.961 0.0515123 74.09772 83.257851
    73.699 0.0505441 74.128002 83.141116
    71.296 0.0457157 74.158217 83.033716
    77.539 0.0448295 74.188341 82.935565
    83.956 0.0456961 74.218386 82.846194
    81.489 0.0469726 74.248365 82.765269
    76.452 0.0507036 74.278245 82.692741
    81.475 0.0530665 74.308063 82.628176
    82.378 0.0545389 74.337783 82.571595
    79.108 0.0522688 74.367435 82.522701
    71.905 0.0476726 74.396992 82.4813
    71.852 0.0529688 74.426466 82.447481
    79.992 0.049936 74.455878 82.420949
    75.614 0.0537328 74.485186 82.401839
    74.414 0.0495808 74.514414 82.421637
    74.936 0.0492732 74.543577 82.417058
    77.334 0.0527259 74.572635 82.419871
    75.141 0.0465479 74.601631 82.42993
    72.858 0.0428121 74.630521 82.447493
    81.539 0.0474031 74.659332 82.47251
    87.456 0.0543864 74.688075 82.505115
    84.871 0.0611776 74.716715 82.54561
    77.42 0.0515591 74.745284 82.593978
    71.858 0.050115 74.773753 82.650651
    71.547 0.0566893 74.802144 82.715718
    74.337 0.0517469 74.830456 82.789503
    73.424 0.0508638 74.858667 82.872494
    78.448 0.0563936 74.886811 82.964859
    77.759 0.0563668 74.91485 83.067258
    72.664 0.0530421 74.942805 83.179976
    71.634 0.0526291 74.970685 83.303618
    73.133 0.0498469 74.998464 83.438963
    70.445 0.0500478 75.026175 83.586442
    73.578 0.0473619 75.053775 83.747082
    74.665 0.0455597 75.081293 83.92149
    77.365 0.0412778 75.108733 84.110716
    79.817 0.0455208 75.136073 84.316017
    85.872 0.047548 75.163337 84.538263
    87.244 0.0496471 75.1905 84.779135
    85.525 0.0487523 75.217571 85.039782
    84.286 0.0470746 75.244565 85.32203
    76.603 0.046871 75.271457 85.628
    74.46 0.0434571 75.298277 85.959384
    79.94 0.0448295 75.324989 86.31903
    86.103 0.0456376 75.351606 86.709157
    83.157 0.042706 75.378146 87.133037
    81.868 0.0407134 75.404586 87.594476
    86.537 0.044471 75.430952 88.096825
    93.811 0.0388571 75.457206 88.64527
    94.662 0.0395243 75.483368 89.244328
    90.513 0.0411607 75.509454 89.900361
    90.309 0.0416493 75.535426 90.620878
    93.936 0.0396345 75.561333 91.413252
    98.548 0.0418027 75.587122 92.288269
    97.753 0.0400641 75.612822 93.256571
    92.925 0.0402249 75.638445 94.332818
    93.58 0.0382365 75.663958 95.535006
    92.596 0.0386739 75.689391 96.882747
    96.322 0.0415814 75.714715 98.403665
    101.765 0.0377478 75.739944 100.127816
    97.494 0.0340786 75.765092 102.095233
    100.44 0.0332026 75.790135 104.355192
    104.969 0.0346907 75.815094 106.96271
    106.04 0.0338907 75.839945 109.990049
    110.725 0.0305959 75.864699 113.514641
    114.403 0.0281992 75.889378 117.631869
    120.073 0.0251713 75.913937 122.450817
    126.479 0.0251234 75.938419 128.082613
    142.832 0.023933 75.962785 134.65967
    147.946 0.0229777 75.987057 142.303392
    148.052 0.0209554 76.011249 151.143498
    160.257 0.0209251 76.035328 161.297431
    179.576 0.0200571 76.059322 172.829135
    189.697 0.0182516 76.083202 185.763299
    188.557 0.0188581 76.106991 199.980989
    196.872 0.0172042 76.130695 215.204281
    201.411 0.0151479 76.154284 230.891124
    214.144 0.0149559 76.177789 246.129015
    237.697 0.0157468 76.201177 259.689387
    255.317 0.0157745 76.224473 270.083944
    258.261 0.0159584 76.247681 275.933351
    263.007 0.0173907 76.270776 276.347809
    258.596 0.0179449 76.293781 271.261436
    236.505 0.0193492 76.316674 261.452008
    218.027 0.0205253 76.339469 248.27404
    214.836 0.0215628 76.362176 233.205125
    194.834 0.024437 76.384767 217.526206
    179.182 0.0246988 76.407274 202.203004
    171.442 0.0243988 76.429664 187.815009
    168.21 0.0270338 76.45196 174.698685
    158.686 0.030974 76.47416 162.969807
    150.603 0.031695 76.496248 152.624928
    136.111 0.0312373 76.518245 143.607653
    120.22 0.03156 76.54013 135.799571
    130.58 0.0333361 76.561909 129.085455
    126.04 0.0355194 76.583598 123.330752
    113.45 0.0346907 76.605178 118.406371
    109.881 0.035108 76.626666 114.199869
    111.343 0.0370963 76.648031 110.598297
    110.495 0.0357346 76.669303 107.510511
    108.144 0.0357616 76.690475 104.851197
    107.97 0.0397135 76.711531 102.548312
    110.259 0.0404844 76.7325 100.545307
    98.661 0.0448865 76.753352 98.790467
    94.766 0.0468913 76.774099 97.245566
    94.792 0.041144 76.794752 95.876548
    93.359 0.04253 76.815292 94.655951
    91.566 0.040961 76.835735 93.563509
    91.259 0.0413955 76.856062 92.580089
    87.68 0.0437667 76.876285 91.737752
    88.625 0.0473001 76.896414 90.933014
    88.706 0.0425476 76.916425 90.200701
    85.723 0.0459906 76.936342 89.53322
    87.225 0.0464477 76.956141 88.922497
    92.209 0.0451156 76.975834 88.363081
    89.353 0.0440612 76.99543 87.849223
    84.163 0.0482397 77.014913 87.375963
    81.409 0.0442654 77.034296 86.939816
    83.53 0.0478396 77.053565 86.53665
    83.594 0.0468102 77.072722 86.163802
    83.505 0.0432225 77.091783 85.818226
    82.239 0.0448105 77.110724 85.497236
    87.108 0.0472384 77.129571 85.199039
    89.942 0.0510248 77.148304 84.921277
    86.617 0.049936 77.166926 84.662538
    86.696 0.0509097 77.185443 84.42106
    80.677 0.0494266 77.203848 84.195289
    79.168 0.0459906 77.222156 83.984236
    81.326 0.0521972 77.24034 83.786463
    76.739 0.0487739 77.258414 83.601191
    82.701 0.0522688 77.276389 83.427352
    81.706 0.0507721 77.29425 83.263978
    77.317 0.0484097 77.312013 83.110513
    72.437 0.0468304 77.32965 82.966027
    78.047 0.0469116 77.347179 82.830079
    78.815 0.0468102 77.364607 82.701986
    78.619 0.0487739 77.381918 82.581118
    77.821 0.0443774 77.399129 82.467154
    82.015 0.0466889 77.416215 82.35947
    84.199 0.050115 77.433192 82.257809
    78.668 0.050476 77.45007 82.161717
    76.851 0.050003 77.466824 82.070765
    79.528 0.0480285 77.483478 81.984769
    75.125 0.0465881 77.500013 81.903298
    76.782 0.0415644 77.516435 81.826193
    81.665 0.0466083 77.53275 81.756276
    90.26 0.0506579 77.54895 81.686993
    89.902 0.0484737 77.565049 81.62136
    77.855 0.045482 77.581021 81.559061
    76.699 0.0469116 77.596885 81.500012
    78.05 0.0526775 77.612641 81.443986
    82.8 0.0487308 77.628282 81.390781
    80.276 0.0462879 77.643814 81.340323
    77.228 0.0522688 77.659224 81.292385
    80.364 0.0494486 77.674526 81.246922
    81.419 0.0484523 77.689719 81.203766
    81.059 0.0501824 77.70479 81.162765
    76.874 0.0496471 77.71976 81.123889
    73.33 0.0498024 77.734603 81.086958
    75.853 0.047259 77.749339 81.051954
    79.655 0.0471564 77.763962 81.018749
    79.874 0.0516999 77.778466 80.987237
    83.029 0.0504307 77.792863 80.957397
    77.215 0.0505896 77.80714 80.929104
    74.291 0.0497136 77.821297 80.902337
    74.493 0.048431 77.835354 80.877025
    76.296 0.0541588 77.849285 80.853068
    77.324 0.052605 77.863115 80.830477
    74.816 0.0461885 77.876818 80.809139
    77.236 0.0510709 77.890405 80.789061
    83.495 0.051094 77.903881 80.770176
    78.696 0.0461687 77.917241 80.752433
    76.309 0.0434752 77.930489 80.735828
    80.733 0.0456571 77.943619 80.720292
    84.12 0.0446592 77.956628 80.705832
    84.175 0.0474858 77.96953 80.692408
    89.042 0.0585706 77.982309 80.679977
    92.41 0.0488818 77.994975 80.668551
    77.923 0.0496914 78.007527 80.658089
    79.333 0.051606 78.019955 80.6486
    79.303 0.0498024 78.032279 80.64007
    70.646 0.0463079 78.044476 80.632468
    78.617 0.0532626 78.056561 80.625821
    78.634 0.0471564 78.068527 80.620107
    79.29 0.0449818 78.080374 80.615357
    79.216 0.0460103 78.092113 80.61157
    78.872 0.0501824 78.103728 80.608746
    78.149 0.0513025 78.115228 80.606922
    83.178 0.0466889 78.126609 80.606106
    75.898 0.0434752 78.137874 80.606359
    74.626 0.041144 78.149023 80.607695
    80.883 0.048431 78.16005 80.610157
    83.883 0.0454432 78.170964 80.613814
    86.995 0.0500926 78.181763 80.618719
    80.237 0.0518885 78.192436 80.64185
    82.48 0.0486234 78.202996 80.649533
    81.003 0.0456571 78.213433 80.658729
    78.015 0.0456571 78.223759 80.669563
    81.346 0.0486878 78.233965 80.682164
    83.695 0.0476726 78.244048 80.696714
    81.975 0.0482185 78.254015 80.713378
    78.96 0.0558881 78.263863 80.732396
    73.665 0.0522449 78.273596 80.754019
    74.035 0.0499807 78.283209 80.778561
    73.953 0.0480706 78.292699 80.806431
    82.169 0.0475895 78.302073 80.838051
    81.252 0.0482821 78.311328 80.874022
    79.228 0.0450773 78.320468 80.915014
    74.927 0.0468913 78.32948 80.961897
    80.634 0.0509097 78.338381 81.015819
    89.62 0.0525327 78.347159 81.078038
    80.203 0.0516529 78.355817 81.150303
    76.479 0.048602 78.364367 81.234588
    75.644 0.0504307 78.372783 81.33337
    75.626 0.0495147 78.38108 81.449695
    81.025 0.0474031 78.389264 81.586856
    78.251 0.0546665 78.397322 81.748934
    75.546 0.0508408 78.405268 81.940126
    78.329 0.0503176 78.413091 82.165217
    76.19 0.050003 78.420794 82.429283
    81.957 0.048602 78.428375 82.73678
    77.382 0.0509327 78.435839 83.092324
    75.988 0.0483033 78.443181 83.498417
    76.779 0.045154 78.450403 83.955705
    81.573 0.0493608 78.457506 84.4606
    84.42 0.0511171 78.464486 85.001479
    79.132 0.0462282 78.471354 85.557573
    79.882 0.0460696 78.478091 86.09342
    83.969 0.045794 78.484713 86.561149
    84.332 0.0445461 78.491211 86.905075
    88.409 0.0461687 78.497598 87.074526
    86.798 0.0486663 78.503854 87.041731
    85.404 0.0530665 78.509994 86.812148
    82.209 0.0472384 78.516012 86.422302
    78.486 0.0399201 78.52191 85.92562
    80.657 0.0471359 78.527688 85.377287
    86.888 0.0495367 78.53334 84.821
    86.215 0.050003 78.538876 84.287859
    78.347 0.0476102 78.544297 83.795324
    78.708 0.0471974 78.54959 83.351578
    76.337 0.0455403 78.554761 82.959469
    78.854 0.0433125 78.559812 82.617127
    78.686 0.0455792 78.564739 82.32152
    90.261 0.043566 78.569556 82.067958
    88.574 0.046268 78.574237 81.851436
    83.542 0.0507036 78.578807 81.667368
    81.752 0.0494486 78.583254 81.510881
    77.813 0.0502274 78.587581 81.377923
    83.561 0.0517941 78.591785 81.264601
    81.331 0.0458528 78.595863 81.167567
    78.138 0.0459118 78.599828 81.08415
    78.414 0.0420431 78.603674 81.011892
    78.926 0.0459906 78.60739 80.948945
    86.148 0.0475272 78.610986 80.893698
    88.126 0.0498914 78.614462 80.844857
    85.343 0.0446214 78.617816 80.80145
    79.628 0.0497136 78.621054 80.762607
    78.927 0.0516999 78.624161 80.727694
    83.376 0.0473413 78.627153 80.696159
    81.64 0.0533118 78.630021 80.667534
    76.907 0.0501824 78.63277 80.641484
    80.325 0.0549746 78.6354 80.617665
    79.258 0.0515825 78.637903 80.595838
    76.508 0.0483033 78.640286 80.57577
    72.91 0.0495367 78.642547 80.557254
    74.707 0.0542851 78.644688 80.540146
    75.581 0.0549488 78.646706 80.524273
    77.27 0.0490117 78.648608 80.509536
    75.468 0.0505896 78.650379 80.495795
    73.535 0.0496914 78.652035 80.482959
    73.343 0.0468913 78.653568 80.470947
    78.354 0.0495808 78.654986 80.459671
    83.921 0.048431 78.656276 80.449065
    81.07 0.049164 78.657443 80.439062
    79.092 0.0509097 78.658495 80.42961
    82.171 0.0486663 78.659416 80.420653
    81.84 0.0484097 78.660221 80.412149
    78.303 0.0517705 78.660907 80.404064
    77.172 0.046268 78.661466 80.396349
    76.941 0.0495147 78.661906 80.388975
    78.904 0.0499583 78.662226 80.381919
    79.026 0.0516764 78.662423 80.375139
    75.711 0.0457352 78.662497 80.36862
    81.271 0.042706 78.662452 80.362338
    78.448 0.0476934 78.662287 80.356271
    82.549 0.0495367 78.662 80.350401
    84.168 0.0504307 78.661593 80.344706
    78.654 0.0464677 78.661062 80.339174
    76.293 0.0446592 78.660413 80.33379
    84.54 0.0476518 78.659636 80.328532
    85.02 0.0458921 78.658744 80.323403
    87.988 0.0455986 78.657729 80.318376
    80.151 0.0421987 78.656594 80.313452
    81.239 0.0400641 78.655333 80.30861
    88.022 0.042425 78.653959 80.303855
    87.865 0.0417174 78.652459 80.299166
    87.174 0.0473001 78.650843 80.294541
    91.131 0.0501375 78.649097 80.289963
    86.295 0.0539577 78.647235 80.285438
    82.609 0.0484097 78.645253 80.280955
    78.71 0.0485806 78.643149 80.276507
    79.94 0.0439136 78.640925 80.272087
    81.493 0.0492076 78.638574 80.267687
    78.558 0.0459118 78.636115 80.26332
    82.923 0.0443213 78.63353 80.25896
    78.426 0.0481339 78.630821 80.338296
    84.164 0.0491422 78.627997 80.334107
    82.871 0.046268 78.625045 80.329917
    81.546 0.0551296 78.621978 80.325731
    82.459 0.0507493 78.618792 80.321541
    79.131 0.0475272 78.615483 80.317344
    75.518 0.0504307 78.61205 80.313131
    78.583 0.048495 78.608499 80.308907
    76.911 0.0440058 78.604831 80.304674
    77.45 0.0487093 78.601041 80.300419
    74.388 0.0466485 78.597131 80.296146
    87.413 0.047259 78.593098 80.291845
    86.157 0.0454045 78.58895 80.287525
    83.508 0.0467899 78.584678 80.283177
    82.371 0.0479444 78.580295 80.278807
    86.432 0.0479864 78.575777 80.274394
    87.906 0.0476102 78.571155 80.269963
    81.537 0.0482397 78.566402 80.265489
    80.645 0.0510478 78.561538 80.260988
    80.664 0.0428653 78.55655 80.256448
    78.137 0.046568 78.551439 80.251867
    85.548 0.050003 78.546217 80.247253
    82.882 0.0420431 78.540868 80.242593
    81.898 0.0542345 78.535406 80.237901
    88.154 0.0514889 78.529822 80.233162
    85.583 0.0453658 78.524119 80.228381
    81.664 0.0473207 78.5183 80.223558
    77.259 0.0453465 78.512357 80.218686
    80.773 0.0422855 78.506296 80.21377
    82.85 0.0484737 78.500119 80.20881
    84.24 0.050476 78.493822 80.203804
    80.188 0.0487308 78.487407 80.198747
    81.847 0.0493388 78.480875 80.193646
    82.166 0.0433125 78.474225 80.194046
    75.635 0.0467899 78.467455 80.188856
    81.191 0.0511865 78.460562 80.183611
    87.325 0.0460103 78.453557 80.178321
    77.646 0.0514189 78.446437 80.172984
    73.872 0.0482609 78.439197 80.167595
    81.411 0.0459315 78.431835 80.162148
    81.421 0.0442654 78.424356 80.156653
    79.751 0.0492294 78.416763 80.151106
    87.652 0.045794 78.40905 80.145506
    82.56 0.0485806 78.401221 80.139856
    75.966 0.050003 78.393273 80.13415
    81.944 0.0438217 78.38521 80.128394
    80.851 0.0460696 78.377027 80.122581
    82.417 0.0481974 78.368729 80.116717
    81.04 0.0474238 78.360315 80.110801
    81.585 0.0467697 78.35179 80.104836
    85.625 0.043097 78.343133 80.098805
    86.438 0.0467292 78.334377 80.092734
    87.37 0.0523406 78.32549 80.086596
    85.901 0.0421467 78.316491 80.08041
    77.979 0.0481128 78.307384 80.074177
    77.688 0.0474031 78.298154 80.067885
    83.354 0.0419742 78.288812 80.061541
    84.077 0.0423203 78.279344 80.055135
    88.9 0.0480285 78.269771 80.048686
    95.688 0.0502049 78.260083 80.042183
    89.849 0.0495588 78.250268 80.035617
    76.626 0.0480917 78.240349 80.029007
    71.787 0.0443774 78.230306 80.022338
    80.128 0.0502499 78.220156 80.015623
    85.299 0.0518885 78.209891 80.009335
    85.869 0.055052 78.199506 80.002512
    82.18 0.0460301 78.189009 79.995638
    75.794 0.043097 78.178393 79.988709
    79.7 0.046568 78.167669 79.981735
    84.132 0.0560735 78.156833 79.974711
    86.895 0.0420948 78.145875 79.967629
    79.976 0.0455597 78.134808 79.9605
    81.187 0.0479864 78.123622 79.953317
    84.219 0.0426003 78.112328 79.94609
    87.404 0.0478187 78.100923 79.938815
    90.365 0.0506807 78.08939 79.931478
    83.641 0.0448675 78.077758 79.924103
    83.036 0.0461488 78.066006 79.916675
    78.868 0.042495 78.054142 79.909201
    85.098 0.0443213 78.042174 79.901688
    85.976 0.0427767 78.03008 79.894114
    85.754 0.0438217 78.017885 79.886504
    83.639 0.042495 78.005567 79.878838
    86.932 0.0455986 77.993141 79.871133
    90.564 0.0477143 77.980607 79.863385
    89.018 0.0449246 77.967954 79.855587
    83.57 0.051349 77.955197 79.84775
    75.168 0.0456961 77.942316 79.83986
    72.421 0.0454432 77.929336 79.83194
    85.495 0.043932 77.916244 79.823976
    94.577 0.0437851 77.903028 79.81596
    87.612 0.0400641 77.88972 79.807919
    82.119 0.0454432 77.876285 79.799823
    80.964 0.0478187 77.862746 79.791696
    88.406 0.0462879 77.849103 79.783535
    90.566 0.0447537 77.835337 79.775325
    84.909 0.0436206 77.821469 79.767084
    84.586 0.048817 77.807485 79.758801
    83.835 0.0471564 77.793395 79.750489
    87.286 0.0503628 77.7792 79.742143
    83.79 0.0459315 77.764883 79.733754
    75.994 0.0452694 77.750471 79.725343
    77.1 0.0425827 77.735933 79.716884
    78.754 0.0505441 77.7213 79.70841
    87.858 0.0429186 77.706559 79.699904
    90.104 0.0427236 77.691699 79.691359
    84.812 0.0481762 77.676739 79.682792
    81.831 0.0429364 77.661665 79.674193
    88.747 0.0462084 77.646489 79.665575
    92.827 0.0459906 77.631203 79.656927
    89.16 0.0464877 77.615798 79.648246
    83.008 0.0470134 77.600307 79.63956
    81.918 0.0517705 77.584688 79.630832
    83.76 0.0515123 77.568975 79.622098
    82.69 0.0549488 77.553152 79.613338
    77.856 0.0434933 77.537209 79.604549
    79.126 0.0478815 77.521182 79.595762
    77.706 0.0533611 77.505027 79.586938
    81.165 0.0441539 77.48878 79.666895
    78.346 0.0463677 77.472431 79.658276
    81.026 0.0494266 77.45596 79.649632
    81.919 0.0458921 77.439397 79.66544
    81.925 0.0478605 77.422715 79.65682
    83.647 0.0480285 77.405938 79.648203
    84.857 0.0509787 77.389063 79.639586
    81.36 0.051606 77.37206 79.630943
    81.731 0.0482609 77.354973 79.622316
    83.156 0.0486234 77.337767 79.613673
    81.561 0.0496693 77.320468 79.605043
    78.718 0.0415814 77.303067 79.596415
    74.229 0.0409776 77.285548 79.587779
    81.54 0.0515357 77.267937 79.579158
    84.574 0.0436571 77.250208 79.570529
    82.985 0.0421467 77.232395 79.561931
    85.829 0.046993 77.214475 79.553338
    90.126 0.0534846 77.196438 79.544744
    83.321 0.0507721 77.178316 79.536181
    77.811 0.0440612 77.160071 79.527614
    82.858 0.0429364 77.141737 79.519082
    82.744 0.0426707 77.123307 79.510573
    81.953 0.0421987 77.104762 79.502076
    88.497 0.0437667 77.086123 79.49361
    89.354 0.0438952 77.067373 79.485162
    87.734 0.0436024 77.048533 79.476757
    84.667 0.0438401 77.029599 79.46839
    86.317 0.0487954 77.010543 79.41275
    84.532 0.0414798 76.991403 79.404533
    85.274 0.0415475 76.972145 79.396336
    88.666 0.047095 76.952803 79.388202
    88.76 0.045482 76.933363 79.380111
    85.874 0.0414123 76.913811 79.372059
    84.666 0.0465479 76.894166 79.364061
    90.167 0.0515591 76.874414 79.356108
    92.77 0.0474444 76.854573 79.348226
    84.963 0.0496693 76.834636 79.340403
    81.809 0.0492513 76.814585 79.33263
    76.011 0.0491422 76.79445 79.324936
    76.461 0.0498914 76.774205 79.317299
    82.954 0.0448865 76.753876 79.309755
    84.972 0.0466083 76.733449 79.302282
    87.42 0.0438401 76.712904 79.294874
    84.524 0.0468102 76.692284 79.287569
    82.613 0.0424774 76.671547 79.280333
    82.675 0.0471769 76.650734 79.273216
    83.094 0.0459118 76.629813 79.26618
    84.279 0.0442654 76.608792 79.259245
    86.703 0.0464877 76.587692 79.252431
    87.148 0.0500254 76.566475 79.245706
    87.032 0.047259 76.545176 79.239116
    83.966 0.0481128 76.523785 79.232645
    81.108 0.047259 76.502284 79.226289
    84.484 0.0425827 76.480698 79.220072
    83.492 0.0459315 76.459009 79.213984
    88.767 0.0455014 76.437238 79.208057
    94.307 0.0459709 76.415373 79.202272
    87.851 0.0406478 76.393399 79.196633
    80.136 0.0417004 76.371348 79.191169
    83.029 0.0502499 76.349186 79.185855
    94.166 0.0442282 76.326948 79.18074
    87.519 0.0440982 76.304611 79.175797
    87.218 0.0456766 76.282171 79.171036
    88.955 0.0449627 76.259653 79.166487
    85.633 0.0453852 76.23703 79.162131
    84.207 0.0426355 76.214327 79.158006
    80.595 0.0430433 76.191535 79.154102
    88.373 0.0453272 76.168632 79.150415
    88.983 0.0514422 76.145655 79.146986
    85.904 0.0433305 76.122572 79.143793
    80.096 0.0489034 76.09942 79.140892
    85.898 0.046129 76.076171 79.13825
    82.121 0.0424599 76.052814 79.135881
    80.254 0.0455208 76.02939 79.133829
    86.726 0.0505668 76.005855 79.132064
    82.751 0.0512561 75.982249 79.130648
    81.223 0.0452501 75.958553 79.129557
    76.788 0.0440982 75.934746 79.128801
    74.068 0.0436936 75.910882 79.128439
    87.496 0.046871 75.8869 79.128426
    90.561 0.0469116 75.862848 79.128839
    88.639 0.0477978 75.838714 79.129661
    81.825 0.050115 75.814473 79.130902
    75.473 0.0445461 75.790155 79.132605
    79.987 0.0479654 75.765742 79.134768
    88.413 0.0474444 75.741253 79.137446
    84.607 0.0466485 75.716682 79.140632
    83.091 0.0462879 75.692005 79.144343
    78.416 0.0496914 75.667256 79.148633
    80.135 0.0494926 75.642413 79.153498
    82.181 0.0474651 75.617497 79.159007
    80.641 0.0509557 75.592497 79.165151
    80.956 0.04899 75.567388 79.171954
    79.602 0.0486878 75.542216 79.179492
    81.079 0.049164 75.516947 79.187756
    82.334 0.0461687 75.491607 79.196833
    80.035 0.0440242 75.466179 79.206711
    75.334 0.0512097 75.44066 79.217453
    84.842 0.043439 75.415066 79.229115
    86.072 0.0517705 75.389381 79.241719
    86.376 0.0463677 75.363626 79.25536
    82.969 0.0459118 75.337785 79.270041
    81.425 0.0502499 75.311847 79.285833
    87.578 0.0492732 75.285845 79.302831
    82.892 0.0483458 75.259741 79.321046
    82.6 0.0486663 75.233579 79.340626
    81.083 0.0490117 75.207326 79.361571
    79.124 0.0460498 75.180982 79.383992
    82.587 0.0434933 75.154575 79.408005
    76.696 0.046993 75.128069 79.433651
    80.209 0.0535837 75.101501 79.461107
    83.713 0.0467495 75.074852 79.490414
    79.236 0.0426707 75.048104 79.52171
    81.681 0.0443587 75.0213 79.555171
    88.071 0.0479654 74.994395 79.590864
    86.283 0.0440982 74.967434 79.629041
    78.412 0.054033 74.940372 79.669758
    82.768 0.0449436 74.913255 79.713287
    84.078 0.0429008 74.886055 79.759811
    82.321 0.040615 74.858763 79.809493
    80.637 0.0396977 74.83141 79.862678
    88.623 0.0424774 74.80398 79.919525
    94.211 0.0459118 74.776456 79.980361
    91.37 0.0429542 74.748873 80.045562
    86.67 0.0411941 74.721196 80.115381
    91.28 0.0449818 74.693462 80.190341
    89.406 0.0464277 74.665653 80.270747
    85.443 0.0454432 74.637752 80.35713
    89.081 0.0486878 74.60979 80.450097
    86.898 0.0477143 74.581742 80.550128
    82.406 0.0456181 74.553633 80.658052
    82.719 0.0407957 74.525453 80.774466
    82.438 0.0462084 74.497174 80.900281
    87.54 0.0438217 74.468847 81.03657
    84.301 0.0443961 74.440427 81.184235
    88.853 0.0441539 74.411951 81.344736
    90.095 0.0388724 74.383409 81.519266
    87.304 0.0479024 74.354764 81.709518
    87.289 0.0478815 74.326077 81.917508
    84.665 0.0510017 74.297296 82.145093
    92.008 0.0437667 74.268459 82.395063
    90.387 0.0453658 74.239557 82.669957
    83.972 0.0402249 74.210557 82.973262
    81.628 0.0462084 74.181514 83.309159
    92.665 0.0449436 74.15238 83.68189
    90.281 0.0461488 74.12319 84.097547
    92.085 0.0439873 74.093939 84.562396
    87.299 0.0496029 74.064591 85.085044
    84.468 0.046993 74.035199 85.676435
    80.129 0.0420086 74.005717 86.350912
    80.661 0.0409776 73.976184 87.123971
    87.245 0.0394458 73.946566 88.019666
    90.968 0.0388571 73.916901 89.06991
    94.364 0.0421467 73.887167 90.317435
    99.181 0.0403057 73.857343 91.816266
    97.619 0.036798 73.827477 93.65302
    94.361 0.0357481 73.797545 95.891387
    99.237 0.0347813 73.767524 98.648591
    109.31 0.0298087 73.737457 102.072861
    108.897 0.0316162 73.707302 106.298193
    116.406 0.0285529 73.677109 111.48303
    118.463 0.0257316 73.646846 117.768514
    128.384 0.0254126 73.616501 125.279486
    140.703 0.0225383 73.586106 134.087079
    142.963 0.0221773 73.555632 144.138258
    156.143 0.0199327 73.525111 155.211813
    165.99 0.0192687 73.494532 166.748821
    175.535 0.0184907 73.463864 177.771248
    184.751 0.0183656 73.433156 186.840025
    201.34 0.0193062 73.402362 192.310859
    212.775 0.0208285 73.371529 192.983657
    206.26 0.0245982 73.340638 188.702342
    196.312 0.0262087 73.309659 180.453042
    179.015 0.0314594 73.27864 169.820642
    159.995 0.0296549 73.247539 158.351609
    138.917 0.0306817 73.2164 147.141251
    128.477 0.030026 73.1852 136.849983
    128.714 0.0347943 73.153919 127.770666
    132.277 0.0385828 73.122601 119.980448
    125.037 0.0366292 73.091202 113.445089
    115.293 0.036295 73.059757 108.045416
    102.783 0.0398087 73.028242 103.644807
    102.891 0.0374272 72.996685 100.086712
    103.043 0.0369538 72.965072 97.220977
    100.402 0.037254 72.933377 94.916215
    99.811 0.0393989 72.901646 93.053152
    105.47 0.0447348 72.869839 91.537861
    104.368 0.0459512 72.837997 90.292557
    95.889 0.0410773 72.806092 89.257173
    89.997 0.0446403 72.774118 88.388026
    90.985 0.0482397 72.742105 87.650275
    90.338 0.0462084 72.710014 87.019573
    86.42 0.0435842 72.677892 86.476629
    86.507 0.042759 72.64571 86.006659
    89.607 0.0429898 72.613458 85.599256
    88.177 0.0485591 72.581167 85.245145
    89.868 0.0434933 72.548826 84.937708
    85.599 0.0417686 72.516405 84.670993
    88.169 0.0474444 72.483956 84.440014
    86.266 0.0430612 72.451431 84.241183
    84.164 0.0431866 72.418877 84.070903
    87.747 0.0460894 72.386267 83.926515
    93.332 0.0455986 72.353588 83.805547
    87.884 0.044191 72.320873 83.705747
    90.546 0.0468507 72.288086 83.625639
    91.342 0.046268 72.255272 83.563616
    86.964 0.0436571 72.222401 83.518451
    85.653 0.0446026 72.189465 83.489087
    85.614 0.0480706 72.156495 83.47442
    82.541 0.046129 72.123456 83.473887
    81.376 0.0436753 72.09039 83.486817
    84.212 0.0394145 72.05725 83.512608
    86.923 0.0391034 72.024083 83.550981
    90.661 0.0420948 71.99087 83.601345
    94.308 0.0413282 71.957585 83.663634
    91.033 0.0444523 71.924272 83.7377
    91.947 0.0446403 71.890892 83.823303
    88.754 0.0418027 71.857484 83.920593
    88.401 0.0468304 71.824031 84.029321
    92.803 0.0435115 71.790507 84.149746
    87.767 0.0431149 71.756958 84.282091
    83.407 0.0422507 71.723342 84.426353
    86.547 0.0398405 71.689706 84.583044
    91.082 0.0417344 71.656017 84.752154
    94.492 0.0431328 71.622268 84.934259
    95.895 0.0465881 71.588488 85.129896
    91.038 0.0426003 71.55467 85.339328
    84.07 0.0483458 71.520785 85.563364
    86.642 0.0454045 71.486873 85.80232
    83.404 0.0418712 71.4529 86.057096
    84.372 0.0402734 71.418903 86.328633
    89.652 0.0443213 71.384863 86.617463
    93.204 0.0447537 71.350761 86.924885
    90.517 0.0440797 71.316633 87.251549
    83.569 0.0425476 71.282446 87.598842
    88.975 0.0464677 71.248236 87.968262
    86.34 0.0431866 71.213989 88.360758
    85.477 0.0403381 71.179674 88.778331
    92.89 0.0431507 71.145344 89.222163
    95.178 0.0428298 71.110949 89.694381
    92.226 0.0401283 71.076536 90.197361
    90.59 0.0437119 71.04206 90.732724
    93.228 0.0447537 71.007566 91.303664
    88.776 0.0427236 70.973036 91.912187
    88.501 0.0428475 70.938446 92.561712
    89.479 0.0402896 70.903837 93.256051
    93.887 0.0415814 70.869166 93.998091
    98.091 0.0418883 70.834478 94.792944
    97.018 0.0378802 70.799757 95.644238
    90.028 0.0396661 70.764974 96.557639
    97.058 0.0403706 70.730175 97.539564
    97.937 0.0376161 70.695318 98.595285
    91.918 0.0372396 70.660448 99.733421
    98.6 0.0408617 70.625543 100.960756
    109.275 0.0369254 70.590577 102.287246
    103.599 0.0380429 70.555597 103.724305
    100.23 0.0364476 70.520588 105.28216
    100.128 0.0359109 70.485515 106.979918
    105.261 0.0332147 70.450431 108.823988
    104.736 0.0287274 70.415293 110.837039
    108.869 0.0286206 70.380142 113.041482
    127.362 0.0284279 70.344956 115.459244
    129.077 0.0266817 70.309718 118.122364
    124.113 0.0268481 70.274467 121.062344
    143.188 0.023815 70.239159 124.322525
    146.407 0.02333 70.203847 127.956033
    147.124 0.023749 70.168494 132.020634
    150.157 0.0237416 70.133094 136.597815
    150.16 0.0212558 70.097686 141.776321
    160.387 0.0201826 70.062221 147.674722
    175.011 0.018056 70.026748 154.439421
    182.621 0.0177873 69.991245 162.234726
    186.218 0.0163359 69.955687 171.27727
    194.762 0.0155977 69.920125 181.800978
    212.367 0.0151517 69.884512 194.09538
    229.36 0.0136794 69.848889 208.49379
    240.978 0.0123402 69.813215 225.339022
    246.412 0.0113439 69.777536 245.041719
    281.64 0.0099522 69.741827 267.984384
    313.956 0.0091241 69.706072 294.580797
    341.206 0.0083325 69.670308 325.216534
    375.708 0.0075957 69.634494 360.128384
    410.757 0.0071178 69.598679 399.453311
    453.732 0.0066109 69.562832 442.919512
    491.663 0.0061102 69.52694 489.805525
    533.293 0.0056848 69.491045 538.617369
    589.555 0.0055867 69.455098 586.733803
    653.211 0.0056312 69.419152 630.510765
    702.122 0.0059482 69.38318 665.347801
    714.905 0.0060018 69.347163 686.743459
    699.437 0.0061188 69.311138 691.47844
    683.871 0.0068961 69.275092 678.79319
    661.706 0.0077082 69.238998 650.677965
    625.973 0.008754 69.202906 611.1679
    576.995 0.0096457 69.166764 564.930862
    501.142 0.0103278 69.130625 516.158126
    445.884 0.0120573 69.094466 468.085108
    406.423 0.0134301 69.058258 422.706427
    371.222 0.0160678 69.022049 381.204144
    331.105 0.0169763 68.985797 344.021762
    308.186 0.0192687 68.949548 311.194979
    280.019 0.0206197 68.913277 282.572307
    257.836 0.0220654 68.876965 257.792887
    245.961 0.0244829 68.84065 236.498974
    224.116 0.0251953 68.804292 218.266756
    206.018 0.0268217 68.767945 202.686885
    188.039 0.0286496 68.731547 189.401389
    186.366 0.0288348 68.695157 178.049738
    174.061 0.0284759 68.658746 168.34014
    163.349 0.0294113 68.622293 159.999391
    162.252 0.0302457 68.585846 152.796614
    157.242 0.0343699 68.549359 146.550388
    152.91 0.0342175 68.512875 141.095102
    143.324 0.0360747 68.476374 136.308284
    134.294 0.0361571 68.439833 132.081193
    132.391 0.0396503 68.403298 128.326157
    127.683 0.0413786 68.366726 124.978644
    120.316 0.0407957 68.330157 121.977911
    115.336 0.0381023 68.293575 119.281525
    111.8 0.0393208 68.256957 116.849449
    113.587 0.0379097 68.220337 114.648428
    117.14 0.039603 68.183712 112.65471
    120.899 0.039603 68.147045 110.842831
    116.784 0.0464877 68.110388 109.195844
    111.21 0.0450965 68.07369 107.695877
    99.449 0.0443213 68.037002 106.327422
    105.593 0.0401927 68.000302 105.079829
    107.291 0.0420603 67.963566 103.940167
    102.323 0.0427236 67.926842 102.900405
    104.183 0.0447537 67.890079 101.951262
    108.112 0.0448485 67.853328 101.084454
    105.467 0.0459906 67.816565 100.294734
    103.289 0.0475272 67.779768 99.57482
    99.835 0.0465279 67.742981 98.920686
    103.265 0.050295 67.70616 98.327233
    103.807 0.051094 67.669354 97.78972
    97.155 0.0483884 67.632513 97.305562
    88.813 0.0478187 67.59568 96.870498
    92.41 0.0455403 67.558844 96.482512
    97.015 0.0486663 67.521971 96.138793
    100.266 0.0520306 67.485112 95.83655
    96.382 0.0484737 67.448223 95.574699
    88.318 0.0536085 67.411347 95.35066
    89.584 0.0542598 67.374463 95.163608
    93.579 0.0515825 67.337547 95.012128
    87.946 0.0519595 67.300648 94.894592
    86.651 0.0539828 67.263715 94.810854
    86.101 0.0524846 67.2268 94.759419
    89.059 0.0543357 67.189878 94.740253
    93.243 0.0503628 67.152926 94.752912
    86.92 0.0553894 67.115987 94.796548
    84.292 0.0528471 67.079049 94.871801
    85.463 0.0524846 67.042075 94.977848
    88.252 0.0501375 67.005122 95.1154
    92.654 0.050295 66.96814 95.2848
    90.121 0.0538826 66.931175 95.485842
    90.646 0.0544118 66.894211 95.719891
    91.093 0.0513258 66.85721 95.986791
    89.201 0.0518176 66.820234 96.287955
    89.545 0.0466485 66.783231 96.624576
    86.142 0.0513258 66.746244 96.9971
    89.187 0.0476934 66.709255 97.407768
    90.377 0.0483671 66.672243 97.857181
    90.505 0.0474238 66.63525 98.347642
    94.615 0.047756 66.59823 98.881415
    94.049 0.0468102 66.561232 99.459812
    97.288 0.0493608 66.524231 100.086298
    93.082 0.049164 66.487205 100.762501
    91.145 0.047756 66.450204 101.492083
    89.407 0.0491204 66.413174 102.278862
    94.544 0.0457352 66.376168 103.125457
    93.85 0.0438401 66.339162 104.037307
    96.107 0.044471 66.302131 105.017639
    102.317 0.0420776 66.265129 106.072342
    99.579 0.0445085 66.228096 107.207791
    100.678 0.0431328 66.19109 108.42884
    101.814 0.0393676 66.154091 109.744258
    108.303 0.0370392 66.117059 111.160125
    113.482 0.0368971 66.080058 112.68624
    115.181 0.0347295 66.043037 114.333514
    120.841 0.0407957 66.006036 116.110962
    123.83 0.0379244 65.969038 118.033403
    120.772 0.0337663 65.932022 120.112438
    119.647 0.0347036 65.895033 122.365264
    129.246 0.0358701 65.858024 124.811469
    128.113 0.0344209 65.821041 127.468615
    127.465 0.0354259 65.784037 130.363556
    128.533 0.0334459 65.747057 133.519775
    130.743 0.0297163 65.710083 136.97025
    136.441 0.0318082 65.673092 140.753814
    137.372 0.0292305 65.636129 144.908563
    142.383 0.0286206 65.599148 149.490271
    146.346 0.0271319 65.562195 154.553811
    158.778 0.0252835 65.525246 160.174701
    160.977 0.0243304 65.488281 166.695257
    170.094 0.0216518 65.451344 173.716599
    181.012 0.0206791 65.414386 181.629209
    200.807 0.0193815 65.377464 190.585776
    213.864 0.0193008 65.340547 200.789097
    228.281 0.016568 65.303615 212.487712
    238.318 0.0163526 65.266709 225.95749
    248.291 0.0155666 65.229793 241.560243
    274.852 0.0137275 65.192906 259.68123
    283.295 0.0132972 65.156027 280.794546
    310.374 0.011205 65.119131 305.441272
    339.454 0.0100361 65.082271 334.170317
    363.32 0.0091468 65.045396 367.637457
    404.838 0.0083983 65.00855 406.441894
    440.211 0.0073101 64.971712 451.22675
    489.463 0.0066066 64.934866 502.576777
    549.359 0.0057323 64.898048 560.815065
    636.785 0.0055344 64.861219 626.081958
    699.968 0.0051101 64.824426 697.82064
    762.491 0.0045049 64.787642 774.715547
    820.506 0.0042563 64.750845 854.181668
    911.183 0.0041688 64.714083 931.832337
    998.804 0.0040384 64.677333 1001.723538
    1074.116 0.0042413 64.640567 1056.539093
    1130.352 0.0043414 64.603842 1089.312407
    1122.208 0.004597 64.567103 1095.245125
    1084.577 0.0053781 64.5304 1073.433974
    1034.752 0.005813 64.493709 1027.19885
    955.36 0.0063279 64.457008 962.955588
    858.909 0.0070545 64.420345 888.04544
    778.692 0.0075483 64.383672 809.061688
    699.254 0.008423 64.347035 731.130355
    646.887 0.0091749 64.310411 657.443377
    598.736 0.0106325 64.273779 589.926239
    533.278 0.0113705 64.237185 529.33043
    466.302 0.0126303 64.200583 475.753063
    433.46 0.0128111 64.164016 428.988388
    400.127 0.0137308 64.127467 388.485316
    374.952 0.0152265 64.090904 353.691794
    348.301 0.0156759 64.054386 323.939254
    327.08 0.0179161 64.017861 298.569422
    305.088 0.0186986 63.981373 276.993345
    280.49 0.0187601 63.944902 258.596365
    251.095 0.0206256 63.908422 242.854937
    245.142 0.0216072 63.871984 229.259561
    233.561 0.0222501 63.83554 217.365781
    218.713 0.0243912 63.799136 206.828217
    217.112 0.0257481 63.762753 197.359885
    204.283 0.027852 63.726357 188.785794
    188.783 0.028933 63.690009 180.98178
    180.673 0.0309849 63.653652 173.871647
    167.143 0.0297881 63.617337 167.410803
    161.088 0.0301408 63.58102 161.545517
    154.441 0.0307679 63.54474 156.237938
    154.033 0.035187 63.508484 151.437402
    153.38 0.0361434 63.472221 147.096878
    142.979 0.0390724 63.436005 143.177035
    131.425 0.0392429 63.399782 139.631999
    127.052 0.0361296 63.363601 136.429087
    123.387 0.0371535 63.327443 133.531249
    128.823 0.042425 63.291282 130.906849
    124.258 0.0412778 63.255164 128.531391
    116.754 0.0391808 63.219043 126.377052
    113.377 0.0403868 63.182969 124.425397
    117.913 0.0379097 63.146915 122.655148
    111.48 0.039352 63.110858 121.048773
    115.188 0.0425476 63.074846 119.593516
    117.09 0.0396977 63.038833 118.274004
    115.921 0.0428121 63.002869 117.081282
    115.43 0.0415475 62.966925 116.003897
    109.204 0.0420431 62.930979 115.034453
    105.099 0.0443587 62.895079 114.163788
    104.362 0.0455792 62.859181 113.385177
    104.045 0.0447537 62.823326 112.694866
    100.183 0.0421813 62.787497 112.086655
    99.571 0.040961 62.751669 111.556146
    105.508 0.0473001 62.715886 111.100937
    104.377 0.0464077 62.680106 110.716503
    102.565 0.0429898 62.644376 110.401935
    103.65 0.0485591 62.608664 110.153953
    106.406 0.0482397 62.572958 109.971188
    102.961 0.0452309 62.537299 109.852888
    91.987 0.049164 62.501665 109.79769
    92.942 0.0537079 62.466034 109.806662
    90.664 0.0459512 62.430452 109.878946
    93.569 0.0466889 62.394873 110.015594
    96.78 0.0485591 62.359344 110.218967
    94.158 0.04502 62.323839 110.490056
    91.163 0.0445649 62.288337 110.833449
    97.356 0.0436753 62.252886 111.251952
    104.794 0.0409942 62.217438 111.751247
    106.853 0.0467697 62.182041 112.338877
    106.553 0.0454239 62.146649 113.021802
    100.97 0.044678 62.111304 113.812017
    99.363 0.041345 62.075989 114.720072
    105.804 0.0410274 62.040679 115.761465
    108.734 0.0393989 62.00542 116.952938
    112.502 0.0468304 61.970166 118.312724
    110.599 0.0418541 61.934965 119.864008
    105.239 0.0401927 61.899788 121.62704
    104.499 0.0430433 61.86462 123.626669
    109.136 0.0402572 61.829505 125.8878
    106.949 0.0394615 61.794416 128.428897
    111.908 0.0380874 61.759335 131.269574
    118.944 0.0359517 61.72431 134.411587
    120.193 0.0350948 61.689288 137.844869
    120.895 0.0320593 61.65432 141.52806
    132.32 0.0350423 61.619381 145.373084
    133.951 0.0328425 61.58445 149.242372
    142.082 0.0317742 61.549574 152.928274
    144.497 0.0325235 61.514705 156.18855
    143.834 0.032325 61.479889 158.780911
    141.294 0.0319334 61.445106 160.537309
    143.976 0.0329499 61.410328 161.426093
    145.751 0.0356267 61.375605 161.56147
    137.486 0.0338035 61.340894 161.168695
    136.095 0.0320363 61.306233 160.50927
    132.356 0.0328187 61.271586 159.825794
    135.766 0.0293006 61.236991 159.30378
    142.465 0.0288152 61.202428 159.069762
    147.495 0.0317289 61.167876 159.201269
    152.717 0.0307679 61.13338 159.734804
    144.266 0.030026 61.098896 160.692735
    142.378 0.0267691 61.064464 162.080577
    152.599 0.0263878 61.030065 163.895853
    161.803 0.0290415 60.995679 166.139186
    158.768 0.027852 60.961351 168.804144
    161.905 0.0275112 60.927031 171.895106
    157.93 0.0265774 60.892768 175.419019
    160.51 0.0258143 60.858536 179.381314
    169.839 0.0261325 60.824321 183.801236
    167.683 0.0245674 60.790161 188.700362
    171.146 0.0225925 60.756013 194.106102
    180.884 0.0217092 60.721923 200.061786
    186.462 0.0220457 60.687868 206.606817
    198.888 0.0204725 60.653824 213.804362
    205.314 0.0192527 60.619839 221.723071
    213.157 0.0179401 60.585869 230.444581
    226.437 0.0176037 60.551954 240.081137
    242.517 0.0163945 60.518075 250.747198
    245.907 0.0153095 60.48421 262.611118
    259.993 0.014035 60.450404 275.849178
    275.619 0.0136411 60.41661 290.703786
    294.577 0.0122231 60.382879 307.475623
    325.992 0.0115248 60.349179 326.498859
    341.233 0.0108011 60.315499 348.227665
    368.049 0.0098224 60.281875 373.151433
    397.251 0.0086921 60.248266 401.891477
    439.101 0.0077846 60.214718 435.17584
    476.467 0.0076276 60.181204 473.766214
    520.139 0.0067054 60.147709 518.601409
    571.643 0.0061265 60.114271 570.587441
    634.401 0.0054313 60.080852 630.746782
    694.105 0.0049391 60.04749 700.09829
    753.643 0.0043615 60.014169 779.401677
    842.046 0.003968 59.980861 869.286968
    933.806 0.0036172 59.947615 969.571542
    1053.001 0.0033159 59.914386 1079.207487
    1189.077 0.0031491 59.881217 1195.656122
    1305.888 0.0029203 59.848087 1314.34513
    1405.361 0.0027927 59.814975 1429.489116
    1509.907 0.0027155 59.781923 1534.920098
    1589.055 0.0025938 59.74889 1626.89051
    1659.967 0.0024384 59.715916 1705.895867
    1752.169 0.0023127 59.682982 1776.903818
    1827.267 0.0021593 59.650069 1847.924658
    1873.375 0.0020096 59.617214 1926.887547
    1960.947 0.0019424 59.5844 2019.589928
    2052.392 0.0018045 59.551604 2128.150368
    2203.106 0.0017803 59.518871 2249.969151
    2373.457 0.0017189 59.486158 2377.715423
    2482.892 0.00165 59.453505 2498.724331
    2601.912 0.0017242 59.420893 2596.618863
    2678.066 0.0017982 59.388302 2653.915228
    2696.733 0.0019097 59.355772 2656.558275
    2670.116 0.0021086 59.323263 2598.640994
    2563.29 0.0023435 59.290813 2484.428427
    2363.211 0.0026361 59.258389 2326.400357
    2123.391 0.0029926 59.226022 2140.851804
    1891.389 0.0033178 59.193699 1943.88962
    1683.472 0.0035511 59.161398 1747.882623
    1504.982 0.0040533 59.129158 1561.601143
    1402.359 0.0045691 59.096941 1389.852449
    1246.701 0.0049419 59.064785 1234.807768
    1096.714 0.0055683 59.032673 1097.154083
    990.168 0.0059944 59.000583 976.153538
    903.111 0.0067065 58.968553 870.791959
    822.54 0.0072604 58.93655 779.53742
    727.544 0.0079407 58.904606 700.785903
    669.938 0.0084091 58.872706 633.079571
    620.646 0.0095704 58.840831 574.855166
    582.287 0.0099721 58.809016 524.820056
    530.522 0.0112765 58.777224 481.710565
    494.801 0.0122883 58.745498 444.427748
    450.439 0.0126303 58.713815 412.085532
    395.134 0.01388 58.682154 383.852323
    370.742 0.0146817 58.650561 359.098783
    353.554 0.0152003 58.618989 337.256589
    335.122 0.0160963 58.587479 317.861948
    324.245 0.0176411 58.556016 300.567529
    297.408 0.0180851 58.524576 285.04873
    280.388 0.0184806 58.493199 271.076094
    263.303 0.0203384 58.461849 258.435377
    262.572 0.0211017 58.430563 246.950911
    254.363 0.0235381 58.399319 236.495379
    233.65 0.0257729 58.368104 226.937119
    209.046 0.0260398 58.336952 218.186836
    196.831 0.0248 58.305826 210.199319
    190.516 0.0254288 58.274763 202.801141
    184.428 0.0257316 58.243746 195.983725
    186.036 0.0271766 58.212755 189.682083
    182.773 0.0287761 58.181827 183.854178
    169.452 0.0302142 58.150929 178.452264
    166.207 0.0316725 58.120093 173.434635
    163.334 0.0303407 58.089302 168.773002
    160.558 0.0318536 58.058539 164.431064
    154.294 0.0312153 58.027841 160.386811
    144.115 0.0331301 57.99717 156.613063
    140.806 0.035573 57.966566 153.085964
    137.61 0.0344337 57.936007 149.790115
    132.068 0.0336919 57.905473 146.705509
    133.475 0.0314259 57.875007 143.81501
    133.532 0.0291408 57.844567 141.107292
    136.049 0.0362674 57.814195 138.566272
    141.581 0.0371535 57.783866 136.183274
    137.604 0.0366012 57.753567 133.945994
    126.598 0.0398405 57.723334 131.843808
    125.914 0.0379688 57.693149 129.870271
    117.845 0.0393676 57.66299 128.015101
    110.576 0.0456961 57.632898 126.273345
    114.048 0.0463477 57.602835 124.636306
    116.504 0.0428653 57.572837 123.099998
    108.657 0.0418541 57.542887 121.657988
    108.083 0.0376453 57.512965 120.304536
    103.316 0.0419398 57.48311 119.036857
    109.79 0.0434209 57.453285 117.849335
    116.035 0.0435478 57.423525 116.739769
    112.623 0.049164 57.393814 115.704129
    104.631 0.0454432 57.364131 114.738878
    100.013 0.0478815 57.334517 113.842585
    101.823 0.0479444 57.30493 113.012386
    102.056 0.0438584 57.275411 112.245507
    91.71 0.0426003 57.245921 111.541375
    94.116 0.0447726 57.216499 110.897554
    103.88 0.0442096 57.187125 110.313545
    104.404 0.0460103 57.15778 109.78762
    100.344 0.0498469 57.128505 109.31967
    104.325 0.0446969 57.099257 108.919289
    99.04 0.0472795 57.070076 108.56511
    100.796 0.0466889 57.040945 108.267976
    96.081 0.0446214 57.011846 108.028143
    97.398 0.0524846 56.982815 107.845248
    100.265 0.0479864 56.95381 107.721043
    94.288 0.0425651 56.924875 107.656201
    96.937 0.0423551 56.89599 107.65217
    108.711 0.0443961 56.867136 107.710966
    109.562 0.0466083 56.838348 107.833623
    107.735 0.0548459 56.809592 108.02356
    99.539 0.0507721 56.780906 108.283506
    89.457 0.0523166 56.752266 108.616493
    92.714 0.048925 56.723658 109.027045
    94.573 0.0463278 56.69512 109.518296
    92.532 0.0447916 56.666613 110.096347
    90.62 0.0424774 56.638171 110.767174
    98.101 0.0394145 56.60978 111.536579
    111.292 0.0440612 56.581425 112.413291
    115.099 0.0414798 56.553133 113.404176
    107.021 0.0393832 56.524875 114.520272
    103.824 0.041957 56.496686 115.773397
    108.466 0.0389031 56.468545 117.17495
    108.564 0.0352399 56.440438 118.741701
    115.153 0.0347943 56.412398 120.488325
    124.763 0.0328187 56.384392 122.43623
    127.58 0.0314482 56.356453 124.609901
    127.199 0.0319448 56.328563 127.034146
    130.484 0.0322438 56.300711 129.722641
    141.551 0.0316612 56.272924 132.75494
    142.837 0.0302879 56.245168 136.157826
    145.894 0.0284855 56.217482 139.991124
    146.321 0.0283513 56.189848 144.320467
    151.524 0.0257812 56.162246 149.237626
    154.196 0.023502 56.134713 154.842218
    162.84 0.0235887 56.107213 161.267303
    175.732 0.0210589 56.079781 168.675551
    181.973 0.0204666 56.052399 177.248634
    201.935 0.0196047 56.025055 187.224336
    210.421 0.0177352 55.997775 198.856449
    226.705 0.0157508 55.970532 212.4578
    240.223 0.0142231 55.943354 228.384942
    257.259 0.0137986 55.91623 247.000298
    288.292 0.0133866 55.88914 268.73573
    304.124 0.0119914 55.862115 293.98592
    330.766 0.0109669 55.835146 323.172717
    359.874 0.0096457 55.808209 356.677423
    385.963 0.0086405 55.781339 394.705652
    430.534 0.0080134 55.754506 437.335761
    473.018 0.007609 55.727741 484.176754
    521.317 0.0068437 55.701029 534.323351
    569.601 0.0065152 55.67435 586.013969
    634.548 0.0064319 55.647739 636.287493
    684.531 0.0062353 55.621164 681.159205
    724.621 0.0063552 55.594657 715.787221
    731.236 0.0066661 55.568184 735.653175
    739.465 0.006998 55.541782 737.780414
    737.372 0.0077791 55.515431 721.832916
    706.193 0.0087869 55.489114 690.227977
    655.295 0.0091258 55.462867 647.313168
    589.022 0.0107052 55.436654 597.910659
    542.22 0.011064 55.410509 546.265361
    486.756 0.0124478 55.384418 495.593923
    452.264 0.0134145 55.35836 447.875056
    405.345 0.0143632 55.332374 404.271214
    369.388 0.0158541 55.306422 365.205197
    341.197 0.0175524 55.280538 330.694553
    316.2 0.0185613 55.254707 300.573931
    279.95 0.0192367 55.228909 274.466136
    269.132 0.0215249 55.203184 252.000719
    249.307 0.0221971 55.177493 232.739996
    229.813 0.023749 55.15187 216.261717
    217.285 0.0268217 55.1263 202.197477
    195.524 0.0255428 55.100766 190.174865
    190.236 0.0268305 55.0753 179.892645
    182.319 0.0280671 55.049872 171.067734
    168.945 0.0285529 55.024509 163.460151
    164.739 0.029706 54.9992 156.88101
    157.687 0.0337539 54.973928 151.157175
    155.678 0.0324883 54.948726 146.159905
    145.454 0.037836 54.923559 141.774948
    143.001 0.0342301 54.898459 137.909776
    135.114 0.0370963 54.873413 134.496081
    127.866 0.0380874 54.848403 131.469925
    121.471 0.0363504 54.823463 128.786061
    127.377 0.0365732 54.798558 126.402513
    125.763 0.0405007 54.773722 124.284378
    124.234 0.0385677 54.748938 122.406591
    117.076 0.039352 54.724192 120.743189
    113.916 0.0420603 54.699514 119.276167
    115.397 0.0397769 54.674873 117.987624
    115.124 0.0402411 54.6503 116.862026
    109.621 0.0450391 54.62578 115.888616
    119.559 0.0431866 54.601296 115.055385
    113.045 0.0433666 54.576881 114.354143
    103.771 0.0437301 54.552502 113.776752
    102.542 0.0418198 54.528193 113.315967
    110.883 0.0415475 54.503936 112.967238
    112.699 0.0424599 54.479717 112.725393
    106.11 0.04239 54.455565 112.587017
    105.953 0.0448675 54.431453 112.549237
    106.655 0.0366994 54.407406 112.609487
    103.418 0.0420776 54.383411 112.766779
    113.398 0.0446214 54.359456 113.02034
    118.523 0.0444898 54.335568 113.369747
    110.68 0.0486878 54.311734 113.815885
    105.602 0.0463877 54.287936 114.359652
    102.594 0.0405659 54.264207 115.002882
    100.124 0.042425 54.240515 115.74854
    102.048 0.0415136 54.216891 116.598914
    105.027 0.0427944 54.19332 117.558522
    111.592 0.043566 54.169786 118.631921
    114.79 0.0414292 54.146321 119.824088
    114.785 0.0395557 54.122895 121.142432
    112.763 0.0389031 54.099534 122.592725
    112.833 0.0368829 54.076227 124.184329
    115.01 0.0369965 54.052957 125.926942
    123.217 0.0376892 54.029755 127.830361
    121.485 0.0346778 54.006591 129.908722
    115.735 0.0325 53.983495 132.173682
    126.107 0.0321283 53.960437 134.642605
    134.337 0.0313814 53.937447 137.33416
    139.921 0.0332268 53.914509 140.267008
    137.089 0.0299326 53.891609 143.467668
    134.187 0.0275112 53.868776 146.95955
    141.607 0.0284951 53.845982 150.775951
    152.933 0.0275935 53.823254 154.954161
    160.269 0.0254694 53.800581 159.53303
    166.654 0.0234948 53.777945 164.566829
    160.651 0.0236105 53.755377 170.108718
    177.748 0.0218636 53.732845 176.232221
    189.463 0.0203268 53.710382 183.024552
    198.005 0.0198485 53.687971 190.582764
    210.424 0.0172494 53.665598 199.040288
    219.356 0.0183308 53.643292 208.540868
    235.252 0.0165424 53.621026 219.276469
    242.019 0.0155782 53.598826 231.479318
    263.363 0.0141994 53.576678 245.41196
    274.453 0.0133526 53.554568 261.416286
    289.884 0.0125709 53.532525 279.859233
    311.742 0.0119521 53.510521 301.196088
    333.635 0.0104871 53.488585 325.946922
    362.529 0.0090101 53.4667 354.65345
    389.453 0.0085181 53.444853 387.9624
    438.315 0.0078107 53.423073 426.483942
    482.794 0.0073264 53.401332 470.887122
    539.534 0.0067518 53.379657 521.807493
    584.06 0.0057838 53.358034 579.682749
    631.333 0.0052472 53.336449 644.823551
    717.475 0.0048555 53.314932 716.970519
    798.89 0.0045408 53.293453 795.25269
    865.797 0.0043477 53.27204 877.716498
    949.472 0.0040575 53.250679 960.804165
    1047.673 0.0038608 53.229356 1039.430226
    1120.295 0.0039446 53.2081 1106.921346
    1168.012 0.0039675 53.186884 1156.363275
    1181.863 0.0041208 53.165732 1182.180771
    1184.362 0.0045568 53.144633 1181.99673
    1176.788 0.0045939 53.123573 1157.512108
    1116.829 0.0049177 53.102577 1113.975274
    1063.181 0.005307 53.081621 1058.477005
    987.964 0.0055451 53.060729 998.195297
    918.06 0.005678 53.039891 939.476612
    868.208 0.0056202 53.019092 887.140733
    850.382 0.0054984 52.998358 844.935199
    836.309 0.0053655 52.977661 815.807434
    826.831 0.0050817 52.95703 802.364453
    821.442 0.0045195 52.936452 807.488962
    850.474 0.0041457 52.915912 834.335282
    923.765 0.0036611 52.895436 886.417959
    986.962 0.0032464 52.875014 967.622384
    1075.605 0.0028517 52.85463 1081.44026
    1177.586 0.0023698 52.834311 1230.829858
    1347.774 0.0020953 52.814032 1417.012489
    1613.779 0.0019279 52.793814 1637.53364
    1885.839 0.0017396 52.77365 1884.519448
    2146.824 0.001647 52.753525 2139.77186
    2461.075 0.0016963 52.733464 2372.299425
    2714.699 0.0017421 52.713443 2539.256003
    2798.46 0.0019836 52.693484 2598.813936
    2796.211 0.0023756 52.673566 2532.417992
    2610.074 0.0028781 52.653711 2356.520352
    2245.977 0.0034557 52.633908 2111.670544
    1872.091 0.0040523 52.614144 1840.6718
    1556.388 0.0047615 52.594442 1575.456839
    1298.264 0.0056042 52.574781 1333.861319
    1104.805 0.0063249 52.555184 1124.305094
    938.02 0.007137 52.535637 948.614587
    800.056 0.0080005 52.51613 805.197707
    701.97 0.0088732 52.496685 690.862651
    616.306 0.009678 52.47728 601.27516
    544.882 0.0104914 52.457937 532.204807
    504.308 0.0109074 52.438648 479.572813
    469.988 0.0113584 52.419396 439.911859
    443.909 0.0120414 52.400208 410.508953
    418.145 0.0125935 52.381058 389.245474
    392.362 0.0126759 52.36197 374.658829
    371.541 0.0134832 52.342936 365.734395
    371.285 0.0128402 52.323938 361.828142
    359.839 0.0118199 52.305004 362.550672
    356.549 0.0119468 52.286108 367.659316
    367.074 0.0116395 52.267274 376.958371
    371.558 0.0111107 52.248493 390.225499
    385.559 0.0103384 52.22975 407.088591
    401.399 0.0098968 52.211068 426.838391
    423.123 0.0092207 52.192439 448.328603
    444.753 0.0089896 52.173846 469.722131
    474.149 0.0089896 52.155317 488.592806
    509.975 0.0093913 52.136826 501.981399
    520.528 0.0097392 52.118398 507.233417
    521.86 0.0106194 52.100008 502.656575
    506.938 0.0122421 52.081679 488.254888
    467.65 0.0131543 52.0634 465.642234
    425.823 0.0146746 52.045161 437.420264
    388.983 0.0153856 52.026982 406.421419
    349.31 0.0165212 52.008844 374.970729
    319.474 0.0165595 51.990766 344.781197
    301.423 0.0183507 51.972739 316.848218
    288.198 0.01936 51.954749 291.662418
    263.178 0.018791 51.93682 269.409457
    249.057 0.0213055 51.918931 249.990406
    244.608 0.0235309 51.901103 233.212744
    223.223 0.0231458 51.883323 218.744651
    200.633 0.024232 51.865583 206.194177
    202.475 0.0228874 51.847903 195.165897
    201.111 0.0248627 51.830261 185.275458
    198.239 0.0254045 51.812681 176.270204
    183.342 0.0280389 51.79515 168.010946
    180.849 0.0281141 51.777656 160.4541
    169.518 0.033106 51.760224 153.603243
    166.062 0.0331784 51.74283 147.436132
    154.929 0.0369965 51.725496 141.921698
    145.498 0.0392118 51.708211 137.005502
    131.878 0.0377918 51.690964 132.624175
    122.614 0.037954 51.673777 128.722421
    122.811 0.0403057 51.656629 125.238643
    122.233 0.0376161 51.63954 122.123731
    114.572 0.0380429 51.6225 119.329903
    115.55 0.0401927 51.605498 116.814268
    118.548 0.0415984 51.588555 114.544071
    114.443 0.0409113 51.57165 112.485903
    105.496 0.0427767 51.554806 110.615669
    113.896 0.0460696 51.538009 108.910305
    111.342 0.0475687 51.521251 107.350217
    105.195 0.0419055 51.504551 105.921685
    104.153 0.0438584 51.48789 104.609922
    107.108 0.0527259 51.471287 103.405413
    100.023 0.048602 51.454732 102.298022
    91.231 0.0506807 51.438215 101.279124
    97.433 0.0535589 51.421756 100.343033
    99.154 0.0517705 51.405336 99.4826
    90.451 0.0516764 51.388976 98.693743
    86.664 0.0545135 51.37266 97.971197
    89.28 0.0520306 51.356384 97.310598
    85.552 0.0498691 51.340166 96.709172
    89.391 0.0502499 51.323985 96.162977
    90.987 0.0531154 51.307863 95.670192
    91.177 0.0537079 51.291788 95.227756
    88.597 0.0536333 51.275749 94.833411
    87.563 0.051606 51.259769 94.485759
    83.122 0.0533858 51.243828 94.182649
    84.333 0.0547946 51.227942 93.923492
    89.18 0.0547689 51.212104 93.706475
    90.632 0.060132 51.196304 93.530672
    90.264 0.0510248 51.180561 93.395483
    84.518 0.0529201 51.164854 93.299938
    84.913 0.0537079 51.149206 93.244305
    85.116 0.0511402 51.133604 93.22759
    87.116 0.0533611 51.118039 93.249874
    90.186 0.0504533 51.102531 93.311135
    85.431 0.0486234 51.087059 93.411326
    89.19 0.0505441 51.071645 93.551452
    94.972 0.0497358 51.056277 93.731183
    92.213 0.0443027 51.040946 93.951527
    84.852 0.0508408 51.025672 94.212966
    92.451 0.0513258 51.010434 94.516375
    92.446 0.0486234 50.995252 94.86355
    92.506 0.0534846 50.980116 95.254799
    90.934 0.0516764 50.965017 95.692194
    88.082 0.0533858 50.949975 96.176806
    91.671 0.0507493 50.934969 96.710567
    88.416 0.0475272 50.920016 97.296295
    84.757 0.0485591 50.905113 97.93512
    88.566 0.0443961 50.890245 98.630456
    89.944 0.0486449 50.875431 99.384238
    96.552 0.0493827 50.860655 100.199834
    98.703 0.0473207 50.845933 101.081534
    93.024 0.0455986 50.831257 102.031657
    92.664 0.0455208 50.816617 103.05559
    98.912 0.04502 50.802033 104.156633
    102.304 0.0445273 50.787484 105.340305
    102.41 0.0483033 50.772991 106.613238
    100.509 0.0459709 50.758542 107.979668
    93.285 0.0426531 50.744129 109.448093
    99.902 0.0443027 50.729771 111.024192
    110.086 0.0431149 50.715457 112.716974
    105.707 0.0416833 50.70118 114.536942
    103.64 0.0423377 50.686957 116.491793
    108.124 0.0380429 50.672769 118.595234
    110.227 0.0361159 50.658635 120.857229
    112.015 0.0382515 50.644546 123.292934
    122.511 0.0354525 50.630493 125.919802
    119.325 0.0382515 50.616492 128.751909
    123.758 0.0367275 50.602528 131.812374
    129.923 0.0359654 50.588617 135.119524
    126.734 0.0355864 50.574751 138.699958
    125.597 0.0315264 50.56092 142.58436
    125.337 0.0294416 50.547141 146.799776
    137.531 0.0299222 50.533398 151.387699
    146.667 0.0271051 50.519709 156.384096
    153.676 0.0278427 50.506063 161.839418
    160.076 0.0272664 50.492452 167.812856
    169.428 0.0237416 50.478893 174.361487
    170.57 0.0238665 50.46537 181.569183
    181.267 0.0217798 50.451899 189.517078
    186.887 0.0209554 50.438471 198.316883
    194.094 0.0187652 50.425078 208.104935
    211.46 0.0174551 50.411738 219.027453
    226.007 0.0161168 50.398433 231.291763
    243.922 0.0147998 50.385178 245.121051
    261.889 0.0137243 50.371968 260.814885
    283.514 0.0123842 50.358792 278.743537
    302.199 0.0112359 50.345668 299.321659
    329.301 0.0096971 50.332577 323.101017
    368.824 0.0092172 50.319539 350.679044
    404.806 0.0088748 50.306543 382.802642
    439.226 0.0075772 50.293581 420.340112
    476.248 0.0067919 50.28067 464.196081
    529.735 0.0060627 50.267794 515.469036
    592.501 0.0055509 50.254968 575.209195
    670.743 0.0051638 50.242185 644.583896
    735.893 0.004699 50.229436 724.739977
    794.481 0.0040767 50.216738 816.517963
    884.28 0.003549 50.204073 920.627488
    978.378 0.003246 50.191459 1036.901677
    1107.996 0.0030137 50.178879 1164.273228
    1250.806 0.0028339 50.166348 1299.983128
    1388.183 0.0026298 50.15386 1438.56054
    1539.892 0.0024794 50.141404 1571.797339
    1664.44 0.0026063 50.129 1688.168875
    1783.926 0.0025492 50.116628 1774.77122
    1804.033 0.0027121 50.104306 1819.946131
    1824.469 0.003046 50.092026 1816.935495
    1795.416 0.0032908 50.079778 1766.496947
    1674.053 0.003546 50.067581 1676.640343
    1530.191 0.0041234 50.055416 1559.62082
    1400.227 0.0044504 50.043301 1428.310141
    1236.562 0.0050745 50.031226 1293.835302
    1124.252 0.0056575 50.019185 1163.913583
    999.827 0.0061341 50.007193 1043.596411
    911.27 0.0067429 49.995232 935.36394
    811.057 0.0073365 49.983321 840.122048
    757.301 0.0080798 49.97145 757.930664
    663.46 0.008618 49.959613 688.013972
    605.226 0.0087803 49.947824 629.404595
    568.001 0.0093677 49.936067 580.749427
    565.597 0.0104699 49.924358 540.51555
    526.312 0.0102631 49.91269 507.057861
    479.952 0.0104614 49.901054 478.502587
    459.935 0.0119782 49.889465 453.042818
    453.646 0.0122042 49.87791 429.036923
    426.414 0.0137179 49.866401 405.329693
    405.807 0.014746 49.854932 381.451896
    372.451 0.0154622 49.843496 357.468927
    340.956 0.016963 49.832107 333.865879
    315.131 0.0183855 49.820749 311.174236
    297.209 0.0182369 49.809439 289.830306
    276.855 0.0200514 49.798168 270.138679
    250.648 0.0206791 49.786929 252.19175
    235.547 0.0207925 49.775737 236.007514
    232.099 0.0236177 49.764576 221.494613
    221.281 0.0250044 49.753462 208.524296
    207.087 0.0238813 49.742387 196.972589
    191.024 0.0265947 49.731343 186.680786
    186.549 0.0294315 49.720346 177.520644
    184.026 0.030309 49.70938 169.352806
    171.945 0.0307032 49.69846 162.050787
    159.577 0.0302142 49.687579 155.513177
    153.579 0.0330338 49.676728 149.633534
    150.983 0.0332632 49.665923 144.332993
    144.077 0.0337043 49.65515 139.533102
    137.305 0.0358158 49.644422 135.167193
    135.388 0.0398723 49.633732 131.186039
    132.224 0.0384769 49.623073 127.538259
    126.83 0.0393208 49.612459 124.189238
    121.688 0.0371965 49.601876 121.103475
    119.768 0.0382665 49.591338 118.251033
    116.809 0.0429364 49.580837 115.611511
    121.471 0.0444898 49.570367 113.160852
    111.253 0.0398087 49.559941 110.884395
    109.571 0.0470338 49.549547 108.765093
    105.543 0.0463677 49.539195 106.788069
    104.35 0.0437851 49.528883 104.944012
    99.516 0.0470338 49.518599 103.219811
    100.347 0.0496693 49.50836 101.608378
    102.366 0.0495808 49.498152 100.100203
    99.531 0.046709 49.487987 98.686771
    98.825 0.0488818 49.477858 97.363307
    96.721 0.0508179 49.46776 96.121818
    99.112 0.0492732 49.457706 94.958596
    92.249 0.0496914 49.447681 93.867915
    95.95 0.0513956 49.437699 92.844505
    91.432 0.0502274 49.427754 91.88591
    89.308 0.0532626 49.417839 90.986973
    91.1 0.0513258 49.407966 90.145793
    89.533 0.0548202 49.398123 89.358843
    88.094 0.0557299 49.388323 88.622765
    87.446 0.0539828 49.378558 87.936446
    88.158 0.0539577 49.368824 87.296467
    87.3 0.0574804 49.359131 86.702035
    82.28 0.0547433 49.349468 86.151057
    84.765 0.0553373 49.339846 85.641383
    85.231 0.050795 49.330261 85.172817
    85.96 0.049164 49.320705 84.743121
    90.481 0.0524846 49.31119 84.352277
    90.686 0.0558617 49.301704 83.999248
    86.08 0.0530421 49.29226 83.682766
    85.438 0.0531644 49.282851 83.403387
    88.153 0.0598089 49.273471 83.15977
    88.992 0.0506579 49.264132 82.952604
    82.562 0.0500926 49.254828 82.781757
    79.786 0.0524365 49.245553 82.64673
    82.465 0.0523406 49.236318 82.548872
    85.172 0.0552333 49.227112 82.487669
    92.894 0.0492294 49.217947 82.464605
    92.062 0.0517941 49.208815 82.480547
    84.853 0.0553894 49.199713 82.535842
    84.969 0.0529932 49.190651 82.632858
    87.011 0.051606 49.181617 82.772065
    87.889 0.0556773 49.172623 82.956059
    87.143 0.0575632 49.163663 83.187051
    86.207 0.0517941 49.154731 83.466564
    85.081 0.0529688 49.145839 83.798537
    81.831 0.0530421 49.136975 84.184904
    83.737 0.0548459 49.128151 84.630053
    82.015 0.0510017 49.11936 85.138349
    84.272 0.0493827 49.110596 85.713279
    88.065 0.0523406 49.101872 86.361506
    92.173 0.0548716 49.093175 87.087507
    88.604 0.0462481 49.084518 87.898939
    89.865 0.0484097 49.075894 88.804085
    92.244 0.0489034 49.067297 89.810173
    89.192 0.043566 49.058738 90.929131
    88.353 0.0483246 49.050208 92.170546
    97.789 0.0425651 49.041715 93.548851
    102.651 0.0419055 49.033256 95.080469
    99.871 0.0459906 49.024823 96.781216
    107.526 0.0441353 49.016428 98.674986
    102.714 0.0425476 49.00806 100.784165
    108.029 0.0440058 48.999731 103.140429
    107.277 0.0381619 48.991434 105.781881
    106.673 0.0372972 48.983163 108.749225
    113.313 0.0348463 48.97493 112.100702
    113.324 0.0354125 48.966724 115.898046
    116.532 0.033816 48.958555 120.224705
    129.589 0.0320363 48.950418 125.183033
    133.431 0.0289823 48.942308 130.887068
    145.503 0.0294921 48.934234 137.489027
    146.313 0.0278241 48.926187 145.152282
    152.982 0.0255264 48.918176 154.08181
    164.546 0.0223033 48.910193 164.515396
    178.308 0.0216773 48.902245 176.700335
    189.013 0.0198541 48.894329 190.938467
    203.479 0.0186679 48.886439 207.518291
    206.635 0.0154392 48.878585 226.763085
    222.804 0.0148757 48.870757 248.99383
    252.681 0.013734 48.862965 274.451991
    298.427 0.0114338 48.855204 303.353646
    316.213 0.0102964 48.847469 335.687909
    346.516 0.0093532 48.839769 371.221542
    387.327 0.008723 48.832095 409.290171
    431.592 0.0088083 48.824457 448.520533
    469.766 0.0081104 48.816849 486.814066
    519.28 0.0081148 48.809267 521.124426
    552.847 0.0083554 48.801719 547.903893
    559.551 0.008125 48.794197 563.716557
    562.783 0.0091258 48.78671 566.214411
    566.574 0.0099561 48.779253 555.000043
    543.504 0.010928 48.771822 531.765352
    495.477 0.0119887 48.764424 499.652682
    459.302 0.0134832 48.757052 462.265359
    414.905 0.0137565 48.749714 422.916681
    377.007 0.0157745 48.742406 384.032659
    334.819 0.016897 48.735123 347.274912
    300.051 0.0194248 48.727873 313.52082
    287.975 0.020919 48.720649 283.144381
    273.323 0.0213991 48.713458 256.244036
    235.687 0.0229777 48.706296 232.651228
    221.161 0.0252674 48.69916 212.150239
    208.358 0.0281802 48.692056 194.4292
    193.375 0.0323017 48.684977 179.164939
    176.145 0.0310395 48.677932 166.064707
    163.199 0.033118 48.670915 154.81766
    145.984 0.0341038 48.663922 145.166656
    140.916 0.0365312 48.656963 136.862319
    137.723 0.0378654 48.650027 129.688295
    134.157 0.0398405 48.643124 123.470594
    123.667 0.0438034 48.63625 118.046977
    117.325 0.040961 48.629399 113.294653
    116.137 0.0408122 48.622582 109.103399
    111.783 0.0459906 48.615787 105.383385
    109.122 0.048817 48.609026 102.067396
    108.781 0.0445085 48.602292 99.092949
    110.485 0.0462282 48.595582 96.415651
    100.927 0.050295 48.588903 93.994398
    96.476 0.053683 48.582249 91.79533
    95.409 0.0529201 48.575626 89.793908
    94.739 0.0523645 48.56903 87.964939
    91.612 0.0579239 48.562458 86.291105
    86.075 0.0537578 48.555917 84.754754
    87.485 0.0536582 48.5494 83.340668
    88.262 0.0500926 48.542914 82.038099
    89.357 0.0496471 48.536455 80.834685
    89.712 0.0556773 48.530018 79.722229
    88.748 0.0526775 48.523613 78.691697
    87.688 0.0526533 48.517231 77.735043
    84.802 0.0565815 48.51088 76.846829
    88.579 0.0584573 48.504555 76.020216
    81.978 0.0618489 48.498253 75.250868
    80.478 0.0561799 48.491981 74.528657
    77.879 0.0554155 48.485731 73.859105
    77.658 0.0581757 48.479513 73.234206
    75.665 0.0582037 48.47332 72.649919
    79.271 0.0506807 48.46715 72.103821
    86.243 0.0574528 48.46101 71.592943
    87.97 0.0565546 48.454892 71.11446
    78.137 0.0538826 48.448803 70.666751
    78.654 0.0595756 48.442741 70.247336
    77.641 0.0619105 48.436701 69.854804
    80.333 0.0596921 48.43069 69.487363
    78.132 0.0671507 48.424701 69.143219
    73.368 0.0618489 48.418741 68.821479
    75.878 0.0531644 48.412808 68.520583
    76.857 0.0631932 48.406895 68.239692
    76.746 0.0660168 48.401012 67.977732
    74.139 0.0604577 48.39515 67.733529
    75.973 0.0579239 48.389317 67.506625
    75.473 0.0580356 48.383509 67.296051
    76.248 0.0631297 48.377722 67.101309
    75.091 0.0670811 48.371964 66.921801
    75.388 0.0612988 48.366228 66.756754
    71.863 0.0592569 48.360519 66.605997
    72.627 0.0566893 48.354836 66.468976
    77.611 0.0568517 48.349173 66.345417
    77.676 0.06139 48.343539 66.23507
    76.806 0.0677815 48.337925 66.13745
    81.519 0.0634162 48.332339 66.05261
    70.502 0.0617567 48.326778 65.980314
    70.165 0.0620648 48.321237 65.920471
    75.161 0.0676758 48.315724 65.873127
    77.522 0.0686726 48.310231 65.838025
    74.251 0.0662549 48.304766 65.815435
    67.675 0.0645819 48.299325 65.805421
    68.604 0.0655444 48.293905 65.808062
    72.028 0.0612382 48.288511 65.823704
    69.87 0.0613596 48.283138 65.852332
    64.622 0.0631932 48.277791 65.894461
    74.276 0.0615424 48.272469 65.950488
    77.33 0.0647134 48.267166 66.020708
    75.259 0.0632886 48.26189 66.105841
    72.946 0.0589122 48.256634 66.206161
    74.186 0.0683855 48.251405 66.322538
    76.641 0.0616954 48.246199 66.455811
    76.276 0.0620957 48.241012 66.606602
    72.679 0.0566624 48.235851 66.783985
    77.42 0.0640274 48.230711 66.973048
    77.091 0.0597212 48.225596 67.183034
    72.224 0.0615729 48.220504 67.415461
    72.521 0.0582318 48.215432 67.671514
    80.914 0.0590268 48.210386 67.95333
    75.862 0.0586841 48.205358 68.262354
    75.27 0.052605 48.200356 68.601033
    75.44 0.0595756 48.195377 68.972067
    81.415 0.0577848 48.190421 69.377717
    79.625 0.0518885 48.185483 69.821705
    83.15 0.0548202 48.180567 70.306952
    86.758 0.0569331 48.175676 70.837868
    85.36 0.060073 48.170808 71.419518
    79.679 0.0562065 48.165961 72.056526
    70.069 0.0585989 48.161133 72.755999
    70.252 0.0506807 48.156327 73.524289
    77.484 0.0554677 48.151546 74.370413
    84.042 0.0516294 48.146786 75.305071
    92.905 0.0542851 48.142048 76.339029
    89.325 0.0492513 48.137328 77.487804
    83.181 0.0481339 48.13263 78.766808
    87.086 0.0506351 48.127956 80.1968
    92.707 0.0481128 48.123303 81.802665
    90.792 0.0469523 48.118672 83.610602
    93.308 0.049164 48.114058 85.656159
    96.116 0.0520544 48.109466 87.975847
    93.745 0.0440427 48.104898 90.616418
    92.207 0.0385828 48.10035 93.632719
    89.45 0.0377918 48.095823 97.081843
    102.793 0.040032 48.091314 101.037179
    110.819 0.0366994 48.086826 105.57096
    118.986 0.0340912 48.082361 110.768913
    126.874 0.0314036 48.077917 116.721057
    127.24 0.0358565 48.073494 123.501999
    132.98 0.0297984 48.069087 131.186811
    135.598 0.0261409 48.064701 139.803549
    140.413 0.026954 48.060338 149.351884
    152.053 0.0231177 48.055996 159.789125
    175.77 0.0239182 48.051673 171.028228
    180.334 0.02235 48.047367 183.030213
    196.724 0.0197927 48.043082 195.805208
    196.977 0.0197039 48.038819 209.489475
    202.946 0.0177257 48.034576 224.287243
    229.11 0.0159382 48.030353 240.332753
    249.93 0.01634 48.026147 257.605303
    261.557 0.015033 48.02196 275.694019
    281.815 0.0149486 48.017795 293.740663
    298.507 0.0155007 48.01365 310.355041
    304.636 0.0145685 48.009522 323.690877
    312.666 0.0151853 48.005415 331.849078
    319.632 0.0158102 48.001326 333.351197
    325.924 0.0164957 47.997258 327.694055
    317.498 0.0185815 47.993209 315.51157
    288.879 0.0200117 47.989176 298.367655
    267.033 0.0208225 47.985166 278.173175
    246.426 0.0230826 47.981171 256.763146
    227.759 0.0247922 47.977198 235.528422
    210.92 0.0258143 47.973244 215.387741
    195.543 0.0269186 47.969305 196.892581
    176.579 0.0299844 47.965388 180.253539
    169.886 0.0338907 47.961487 165.533027
    158.433 0.0356267 47.957607 152.64835
    145.052 0.0391808 47.953745 141.458661
    137.961 0.037326 47.949899 131.812719
    123.774 0.0422681 47.946075 123.523424
    120.736 0.0443587 47.942265 116.427569
    118.706 0.0430433 47.938477 110.35558
    107.47 0.0443774 47.934706 105.154136
    102.976 0.0462282 47.930951 100.695042
    104.626 0.0443587 47.927216 96.85509
    100.897 0.0499583 47.923497 93.538075
    101.049 0.0513258 47.919798 90.656175
    103.045 0.049758 47.916117 88.137002
    90.963 0.0500478 47.91245 85.925099
    92.422 0.0451732 47.908805 83.969796
    90.989 0.0531644 47.905174 82.23456
    92.078 0.0527743 47.901563 80.686269
    91.998 0.049936 47.89797 79.298265
    88.798 0.0565277 47.894391 78.050992
    89.603 0.0557825 47.890832 76.925308
    85.802 0.0581196 47.887288 75.908082
    81.641 0.063225 47.883763 74.98618
    82.545 0.0596046 47.880256 74.148749
    79.674 0.0569603 47.876763 73.387933
    74.541 0.0606365 47.873289 72.695057
    76.83 0.0561533 47.86983 72.064468
    80.784 0.0584008 47.866391 71.489808
    82.567 0.0636404 47.862968 70.965777
    79.541 0.0614509 47.859559 70.488634
    75.328 0.0614814 47.856169 70.053807
    72.326 0.0640274 47.852794 69.681756
    75.3 0.0649114 47.849437 69.322734
    76.853 0.0724964 47.846097 68.997071
    74.359 0.0689252 47.84277 68.702905
    70.857 0.0663232 47.839463 68.437688
    67.867 0.0642874 47.836169 68.200167
    65.954 0.0569875 47.832894 67.988398
    68.872 0.0591417 47.829635 67.800958
    74.827 0.0645819 47.82639 67.637002
    77.495 0.0565008 47.823163 67.495145
    79.903 0.063995 47.81995 67.375001
    81.277 0.0678522 47.816754 67.275554
    71.019 0.0656452 47.813575 67.196258
    67.323 0.0633524 47.810409 67.136973
    69.275 0.063995 47.807261 67.097117
    72.086 0.0578126 47.804127 67.079712
    72.859 0.0560735 47.80101 67.079
    72.843 0.0594304 47.797909 67.097933
    78.647 0.0625 47.794821 67.137046
    78.764 0.0615729 47.79175 67.196514
    74.99 0.0628452 47.788693 67.277423
    77.663 0.0616954 47.785653 67.380255
    72.46 0.0636404 47.782628 67.506206
    75.689 0.0744478 47.779617 67.656801
    71.339 0.065578 47.776622 67.833296
    64.905 0.0603093 47.77364 68.038112
    67.5 0.0542851 47.770676 68.27311
    70.346 0.0588551 47.767726 68.541295
    78.757 0.0634482 47.764789 68.8463
    79.328 0.0585706 47.761869 69.191795
    75.75 0.0570692 47.758962 69.583447
    73.86 0.0601025 47.756071 70.026792
    73.457 0.0522688 47.753195 70.529784
    79.324 0.0541588 47.750331 71.102239
    81.594 0.0536333 47.747484 71.755145
    82.456 0.0535837 47.744649 72.503907
    87.352 0.05552 47.741831 73.365195
    82.751 0.0517705 47.739027 74.361025
    82.298 0.0471359 47.736235 75.517918
    82.936 0.050295 47.733459 76.864991
    88.716 0.0489467 47.730696 78.439432
    93.683 0.048495 47.727948 80.279438
    91.874 0.0509787 47.725215 82.4306
    91.197 0.0478605 47.722495 84.942589
    96.51 0.0421813 47.719788 87.862424
    100.128 0.0444335 47.717094 91.243044
    102.112 0.0406314 47.714416 95.124409
    102.3 0.0387806 47.711752 99.540638
    103.122 0.0370677 47.709101 104.503532
    111.865 0.0334459 47.706462 109.974834
    121.387 0.0351606 47.703837 115.862274
    128.582 0.0320363 47.701227 121.960738
    136.211 0.030383 47.69863 127.946473
    143.01 0.0309413 47.696047 133.356128
    148.517 0.0310505 47.693476 137.618949
    149.793 0.0349114 47.690917 140.189511
    150.031 0.0368122 47.688374 140.68975
    145.369 0.0383564 47.685844 139.065629
    136.663 0.0371106 47.683327 135.588667
    127.59 0.0446592 47.680821 130.737782
    125.615 0.0446403 47.678328 125.10252
    119.974 0.0446026 47.67585 119.200783
    107.841 0.0426355 47.673385 113.409071
    101.727 0.0505214 47.670932 107.966699
    101.609 0.0470338 47.668491 103.012128
    100.278 0.0446403 47.666062 98.592902
    97.981 0.0484737 47.663648 94.718356
    99.651 0.0532626 47.661247 91.360702
    97.447 0.0487093 47.658857 88.477349
    88.701 0.0536085 47.656479 86.02151
    88.076 0.0526775 47.654113 83.94517
    87.72 0.0512329 47.651762 82.199178
    82.735 0.0573154 47.649422 80.736234
    87.388 0.0503176 47.647095 79.513424
    87.339 0.0474651 47.644779 78.495332
    87.205 0.0577015 47.642475 77.648309
    88.644 0.0547946 47.640184 76.945818
    83.397 0.0567434 47.637906 76.364372
    81.566 0.0559145 47.635639 75.884255
    85.69 0.0602206 47.633383 75.490783
    81.376 0.0573978 47.631139 75.170687
    76.165 0.0556248 47.628909 74.914036
    78.186 0.0604874 47.62669 74.712448
    83.125 0.0660507 47.624481 74.558675
    79.736 0.0602797 47.622286 74.447812
    75.822 0.0619721 47.620101 74.375081
    75.351 0.0644508 47.617929 74.336796
    73.322 0.0611474 47.615768 74.334327
    71.046 0.0630347 47.613618 74.355868
    72.419 0.0579518 47.61148 74.404005
    75.818 0.0624375 47.609353 74.476786
    78.144 0.0569059 47.607238 74.572478
    73.538 0.062003 47.605135 74.689954
    76.653 0.0568788 47.603041 74.827588
    71.968 0.06139 47.60096 74.984756
    78.389 0.0681359 47.598889 75.160644
    79.572 0.05552 47.59683 75.354292
    69.684 0.0604874 47.594783 75.565432
    75.758 0.0582881 47.592745 75.793087
    79.406 0.0542598 47.590719 76.037185
    80.542 0.0625625 47.588703 76.29752
    81.323 0.0663573 47.5867 76.573502
    73.608 0.0631297 47.584707 76.865353
    72.718 0.0626565 47.582723 77.172439
    74.008 0.0629398 47.580752 77.495022
    76.641 0.0573154 47.57879 77.83327
    77.558 0.0621577 47.57684 78.186797
    77.451 0.0596921 47.5749 78.670701
    74.21 0.0573703 47.57297 79.055662
    78.207 0.0590555 47.571051 79.456543
    79.111 0.0559145 47.569142 79.873797
    80.965 0.0625313 47.567244 80.307146
    83.866 0.0662549 47.565357 80.75746
    77.001 0.058741 47.563478 81.224431
    75.348 0.063225 47.561611 81.708788
    72.398 0.0594884 47.559754 82.211233
    69.379 0.0537827 47.557907 82.731589
    71.553 0.0608761 47.556071 83.271019
    79.721 0.0596046 47.554243 83.829306
    78.686 0.0546154 47.552427 84.407422
    77.954 0.0562332 47.550619 85.006339
    81.987 0.0599848 47.548823 85.625961
    76.016 0.0567975 47.547037 86.267771
    78.783 0.0607561 47.545259 86.931675
    81.094 0.052221 47.543492 87.61891
    73.165 0.0543864 47.541733 88.330747
    82.631 0.0542598 47.539986 89.067204
    83.968 0.0485377 47.538248 89.830163
    78.83 0.0552333 47.536519 90.619653
    83.824 0.0530665 47.5348 91.43726
    89.731 0.0470542 47.53309 92.284633
    87.705 0.0532135 47.531391 93.161948
    91.187 0.0535341 47.5297 94.071573
    92.828 0.0528958 47.528018 95.013731
    88.092 0.0491204 47.526347 95.990446
    84.283 0.0488386 47.524684 97.00388
    87.653 0.04899 47.523031 98.054421
    88.636 0.0537827 47.521387 99.145101
    91.113 0.0500254 47.519752 100.276397
    91.153 0.0475895 47.518126 101.450965
    93.24 0.0511633 47.516509 102.671629
    93.872 0.0500926 47.514902 103.939113
    88.849 0.0493169 47.513304 105.257347
    91.948 0.0448485 47.511713 106.627209
    90.427 0.043932 47.510133 108.052197
    101.144 0.0462481 47.50856 109.536127
    106.53 0.049625 47.506998 111.080196
    98.619 0.046129 47.505444 112.689584
    94.925 0.042759 47.503898 114.3658
    97.042 0.0440797 47.502361 116.113586
    106.861 0.0432765 47.500832 117.938064
    110.663 0.0464277 47.499313 119.841312
    102.447 0.04434 47.497803 121.830277
    98.126 0.0417004 47.496299 123.907453
    101.145 0.0413114 47.494806 126.079397
    109.527 0.0431149 47.49332 128.35322
    114.789 0.0387044 47.491843 130.732341
    107.975 0.0389953 47.490375 133.226319
    112.268 0.03954 47.488914 135.839301
    119.741 0.0397611 47.487462 138.580543
    116.967 0.0395086 47.486018 141.46024
    114.27 0.0374561 47.484583 144.483983
    115.39 0.0318309 47.483156 147.665368
    121.176 0.0311712 47.481736 151.011207
    133.902 0.0315488 47.480325 154.535076
    139.12 0.0313814 47.478921 158.252002
    140.958 0.0293408 47.477527 162.171268
    143.965 0.027621 47.47614 166.31285
    147.572 0.0282561 47.474761 170.688199
    151.416 0.0280389 47.473389 175.317895
    155.682 0.0270605 47.472025 180.224897
    162.233 0.0263706 47.47067 185.425036
    165.649 0.0243152 47.469322 190.948762
    166.255 0.02227 47.467983 196.815831
    172.846 0.0246523 47.46665 203.058787
    187.39 0.0217798 47.465324 209.714213
    182.436 0.0203558 47.464008 216.809967
    202.103 0.0198262 47.462699 224.394644
    213.092 0.017993 47.461397 232.503481
    218.162 0.0171816 47.460102 241.190571
    236.609 0.017377 47.458814 250.51724
    254.154 0.0160556 47.457535 260.534455
    247.043 0.0154776 47.456264 271.3244
    264.031 0.0149449 47.454999 282.952895
    283.934 0.0142265 47.453741 295.515492
    297.406 0.0137501 47.452491 309.122166
    313.785 0.0124256 47.451248 323.871952
    318.878 0.0117789 47.450013 339.915619
    339.496 0.0110338 47.448785 357.386407
    351.75 0.010232 47.447563 376.471302
    379.388 0.0093532 47.446348 397.391142
    412.422 0.0089896 47.445141 420.36582
    459.355 0.0082855 47.443942 445.715372
    476.158 0.0072902 47.442749 473.759276
    503.785 0.0071334 47.441562 504.936138
    578.456 0.006567 47.440382 539.783867
    626.532 0.0058728 47.43921 578.890104
    656.403 0.0052823 47.438045 623.073431
    708.424 0.0048793 47.436887 673.219622
    772.149 0.0044904 47.435735 730.493607
    844.548 0.0042502 47.434589 796.309488
    951.498 0.0037321 47.433451 872.219557
    1009.291 0.0033389 47.43232 960.233729
    1130.399 0.003068 47.431195 1062.456455
    1251.616 0.0027968 47.430076 1181.441566
    1347.439 0.0025267 47.428964 1320.057614
    1484.466 0.0021945 47.427859 1481.129876
    1673.604 0.0019342 47.426761 1667.989801
    1869.263 0.0017453 47.425668 1883.524397
    2104.711 0.0015434 47.424582 2130.69552
    2321.281 0.0013742 47.423503 2411.894306
    2608.606 0.0012126 47.42243 2727.707541
    3005.384 0.001076 47.421363 3077.183745
    3393.878 0.000991 47.420303 3454.855478
    3792.931 0.0009229 47.419249 3850.311754
    4201.133 0.0008603 47.4182 4245.643997
    4628.317 0.0008543 47.417159 4613.602132
    5054.205 0.0008533 47.416124 4920.58246
    5339.322 0.0008636 47.415094 5130.227221
    5453.85 0.0009349 47.414071 5213.803044
    5434.497 0.0010141 47.413054 5158.67027
    5185.533 0.0011423 47.412043 4973.308165
    4797.722 0.0013071 47.411038 4683.79655
    4363.666 0.0014019 47.410039 4325.851002
    3917.742 0.001613 47.409046 3934.303029
    3518.25 0.0018755 47.408058 3537.378138
    3139.444 0.0020384 47.407078 3155.443914
    2722.141 0.0023286 47.406102 2800.056745
    2414.698 0.0026546 47.405132 2477.670163
    2210.028 0.0028911 47.404169 2190.018272
    1937.006 0.0032327 47.40321 1936.397284
    1711.612 0.0035368 47.402258 1715.1097
    1548.128 0.0039004 47.401312 1523.120359
    1391.791 0.0042982 47.400371 1357.579212
    1260.715 0.0048118 47.399436 1215.221619
    1172.33 0.0051086 47.398506 1092.947357
    1047.439 0.0057375 47.397582 988.080171
    949.659 0.0063038 47.396664 897.927691
    860.299 0.0068189 47.39575 820.329216
    771.367 0.0070486 47.394843 753.252729
    725.524 0.007696 47.393941 694.979008
    699.757 0.0083264 47.393044 644.158224
    645.122 0.0091468 47.392153 599.544812
    584.681 0.0098341 47.391267 560.217885
    548.958 0.0106633 47.390387 525.349142
    502.624 0.0114534 47.389511 494.267357
    471.934 0.0118353 47.388642 466.47698
    427.699 0.0127908 47.387777 441.506183
    404.51 0.0133588 47.386918 419.025755
    390.662 0.0131573 47.386064 398.721738
    361.187 0.0141588 47.385214 380.334512
    343.073 0.0151256 47.384371 363.678303
    340.973 0.0164788 47.383532 348.555946
    324.3 0.0171188 47.382698 334.836547
    310.209 0.0169498 47.381869 322.382994
    288.681 0.0180997 47.381045 311.079847
    286.161 0.0182073 47.380227 300.849611
    272.435 0.0183209 47.379414 291.601808
    257.589 0.0190197 47.378604 283.28408
    254.576 0.0197039 47.377801 275.837569
    245.49 0.0212682 47.377002 269.2163
    243.698 0.0217991 47.376208 263.398079
    233.704 0.0207387 47.375419 258.3535
    218.297 0.0197927 47.374634 254.077681
    216.753 0.01936 47.373855 250.56347
    230.306 0.020602 47.373079 247.81116
    229.766 0.0199608 47.372309 245.8381
    218.541 0.0186221 47.371544 244.658736
    224.55 0.0190512 47.370783 244.300894
    234.247 0.0204842 47.370027 244.787897
    229.133 0.0183457 47.369275 246.144994
    230.511 0.0173176 47.368528 248.392361
    242.956 0.0177352 47.367786 251.534827
    248.882 0.0166022 47.367048 255.553377
    249.753 0.0168007 47.366315 260.395622
    253.404 0.0167226 47.365586 265.983818
    263.418 0.0163025 47.364861 272.240618
    268.117 0.0161127 47.364141 279.153476
    272.46 0.0151629 47.363426 286.826186
    275.153 0.0142435 47.362715 295.559719
    288.729 0.014035 47.362007 305.82432
    308.902 0.0123814 47.361305 318.230729
    317.024 0.0110269 47.360607 333.455457
    335.855 0.0111178 47.359913 352.121869
    367.172 0.0094425 47.359223 374.825517
    390.606 0.0093351 47.358538 401.984362
    428.921 0.0085607 47.357857 433.802067
    458.276 0.007719 47.35718 470.124475
    491.255 0.0074987 47.356507 510.133563
    550.036 0.0071467 47.355838 552.367777
    582.869 0.0065384 47.355173 594.749156
    616.304 0.0063826 47.354513 635.310384
    664.208 0.0059722 47.353856 673.34185
    699.54 0.0054034 47.353204 710.025199
    723.738 0.005254 47.352555 748.338823
    785.22 0.0048058 47.35191 791.90924
    813.996 0.0043753 47.35127 843.523891
    876.43 0.0043334 47.350634 904.534883
    961.649 0.0038564 47.350001 973.930872
    1027.445 0.0037367 47.349372 1048.051472
    1131.442 0.003898 47.348747 1120.116284
    1206.304 0.0037744 47.348126 1180.204238
    1229.75 0.0039992 47.347509 1217.319362
    1286.934 0.0043939 47.346895 1222.395356
    1278.515 0.0046663 47.346285 1192.097547
    1163.925 0.0055509 47.345679 1130.139717
    1049.279 0.0064329 47.345077 1045.614637
    945.657 0.0070297 47.344479 949.089778
    856.477 0.0080321 47.343884 849.902463
    754.122 0.0089269 47.343293 754.448255
    637.189 0.0102631 47.342705 666.451126
    560.748 0.0111554 47.342121 587.772533
    497.292 0.0118974 47.341541 518.77662
    450.616 0.0125344 47.340965 459.240094
    418.507 0.0143529 47.340391 408.396036
    380.751 0.016125 47.339821 365.300959
    348.976 0.0179882 47.339255 329.012736
    301.654 0.0184005 47.338693 298.505301
    279.132 0.0196377 47.338134 272.894882
    262.805 0.0203558 47.337578 251.331558
    243.449 0.0214933 47.337025 233.083628
    239.064 0.0226129 47.336476 217.559002
    221.394 0.02466 47.335931 204.231825
    202.865 0.0258226 47.335389 192.707065
    195.2 0.0259309 47.33485 182.647304
    184.474 0.0283227 47.334314 173.788656
    180.066 0.0338035 47.333782 165.936435
    169.989 0.0323832 47.333253 158.920096
    147.949 0.0340033 47.332727 152.62053
    138.308 0.0346391 47.332204 146.931062
    133.938 0.0343444 47.331685 141.766717
    134.92 0.0403057 47.331169 137.065448
    134.208 0.0387653 47.330656 132.765398
    123.697 0.0393989 47.330146 128.824405
    120.987 0.0398564 47.329639 125.19944
    120.159 0.0411106 47.329136 121.854449
    113.204 0.0427767 47.328635 118.763322
    113.282 0.0434571 47.328138 115.896571
    111.41 0.0433305 47.327643 113.235053
    108.031 0.0446026 47.327152 110.757149
    109.183 0.0506579 47.326664 108.444379
    108.123 0.0496471 47.326178 106.283906
    96.054 0.0503628 47.325696 104.25959
    92.022 0.0437667 47.325217 102.361802
    92.587 0.0480075 47.32474 100.578486
    101.498 0.0511633 47.324266 98.899246
    100.114 0.0513258 47.323796 97.317333
    97.28 0.0482397 47.323328 95.823181
    92.212 0.048817 47.322863 94.411661
    92.686 0.0545899 47.322401 93.075552
    93.207 0.0564204 47.321941 91.808621
    90.871 0.0542851 47.321485 90.60714
    85.739 0.057757 47.321031 89.465062
    86.11 0.0588837 47.32058 88.379558
    79.16 0.0596338 47.320132 87.346052
    79.034 0.057757 47.319686 86.360577
    81.834 0.0597212 47.319244 85.421019
    78.968 0.0593725 47.318804 84.523342
    81.009 0.0624375 47.318366 83.66595
    82.767 0.0584008 47.317931 82.845798
    78.132 0.0624688 47.317499 82.060241
    75.258 0.0621267 47.31707 81.308063
    74.651 0.0618181 47.316643 80.586444
    74.383 0.0593147 47.316218 79.894479
    75.474 0.0603686 47.315797 79.230062
    76.392 0.0614814 47.315377 78.591356
    75.129 0.0588551 47.314961 77.977653
    71.602 0.0542345 47.314546 77.386918
    71.54 0.0584856 47.314135 76.818646
    80.441 0.0580916 47.313725 76.271327
    81.343 0.0592281 47.313318 75.743634
    80.101 0.0571237 47.312914 75.235178
    77.462 0.0558617 47.312512 74.744432
    75.122 0.0602501 47.312113 74.27113
    83.48 0.0626565 47.311716 73.814157
    80.707 0.0554416 47.311321 73.372662
    68.067 0.0581757 47.310929 72.946186
    75.744 0.0585989 47.310539 72.533682
    77.887 0.0636083 47.310151 72.135031
    74.992 0.060428 47.309765 71.749395
    78.427 0.0592858 47.309382 71.376022
    79.478 0.0707334 47.309001 71.014829
    77.342 0.0702468 47.308623 70.664899
    71.675 0.0634801 47.308246 70.326196
    64.975 0.0600142 47.307872 69.998081
    69.723 0.0623129 47.3075 69.67996
    71.85 0.0596338 47.307131 69.371836
    71.633 0.0642223 47.306763 69.07297
    70.188 0.0641898 47.306398 68.783388
    76.069 0.0677463 47.306034 68.502586
    73.555 0.0639627 47.305673 68.230096
    68.304 0.0654773 47.305314 67.96597
    70.985 0.0621267 47.304958 67.709608
    76.879 0.0658475 47.304603 67.461068
    70.347 0.0643527 47.30425 67.219961
    73.53 0.0647463 47.303899 66.985906
    71.068 0.0724573 47.303551 66.758986
    71.632 0.0723405 47.303204 66.538715
    68.858 0.0683855 47.302859 66.325172
    62.876 0.0710353 47.302517 66.11805
    66.265 0.0698759 47.302176 65.91704
    65.913 0.0743666 47.301838 65.722251
    63.697 0.0668386 47.301501 65.533284
    66.089 0.0675703 47.301166 65.350229
    70.841 0.068493 47.300833 65.172857
    68.859 0.0693616 47.300502 65.000906
    68 0.0684571 47.300173 64.83451
    66.675 0.0783311 47.299846 64.673344
    64.897 0.0785948 47.299521 64.517508
    65.161 0.0652101 47.299197 64.366832
    61.753 0.071187 47.298876 64.221105
    64.379 0.0738422 47.298556 64.080474
    62.525 0.0699498 47.298238 63.944681
    61.991 0.073802 47.297922 63.81384
    68.021 0.0630347 47.297607 63.687834
    69.25 0.0685288 47.297295 63.56649
    69.494 0.0623129 47.296984 63.449981
    65.527 0.0584856 47.296675 63.33811
    66.932 0.0686726 47.296367 63.230998
    69.741 0.0658137 47.296062 63.128589
    73.91 0.0668386 47.295757 63.030749
    74.434 0.063995 47.295455 62.937675
    68.99 0.0639627 47.295155 62.849236
    71.586 0.0664943 47.294856 62.765566
    67.724 0.0672552 47.294558 62.686673
    64.074 0.0683855 47.294262 62.612464
    68.276 0.0746106 47.293968 62.543172
    69.786 0.0721851 47.293676 62.478739
    67.124 0.0636404 47.293385 62.419322
    62.174 0.0706582 47.293096 62.365003
    62.918 0.0693616 47.292808 62.315741
    63.939 0.0675001 47.292521 62.271823
    65.646 0.0647134 47.292237 62.233275
    68.425 0.0679938 47.291954 62.200297
    73.115 0.0666661 47.291672 62.17307
    70.031 0.069325 47.291392 62.151616
    63.56 0.0685647 47.291113 62.136308
    69.426 0.0659151 47.290836 62.12729
    67.349 0.0649114 47.290561 62.124825
    66.297 0.0649776 47.290286 62.129238
    70.013 0.0716834 47.290013 62.140646
    66.431 0.069618 47.289742 62.159559
    67.894 0.06736 47.289472 62.186287
    66.516 0.0643201 47.289204 62.221209
    71.082 0.064418 47.288936 62.264863
    69.597 0.0629398 47.288671 62.317527
    67.671 0.0724964 47.288406 62.379922
    68.331 0.073802 47.288143 62.452634
    71.498 0.0713392 47.287882 62.53624
    69.357 0.0645163 47.287621 62.631623
    69.443 0.0590555 47.287362 62.739331
    66.464 0.0657799 47.287104 62.860466
    66.719 0.0833864 47.286848 62.996057
    70.147 0.0788156 47.286593 63.147061
    69.783 0.064418 47.286339 63.314945
    65.906 0.0627822 47.286086 63.500759
    65.034 0.0654773 47.285835 63.706287
    66.717 0.0692521 47.285585 63.933355
    70.526 0.0700239 47.285336 64.183653
    73.227 0.0652101 47.285089 64.461766
    72.92 0.0746106 47.284842 64.765644
    67.017 0.0625313 47.284597 65.100422
    61.887 0.0644508 47.284353 65.46948
    65.497 0.0593147 47.28411 65.876026
    74.495 0.057757 47.283868 66.324773
    71.303 0.0606664 47.283628 66.819873
    73.923 0.0635762 47.283388 67.36728
    77.492 0.0558353 47.28315 67.973837
    75.041 0.0565815 47.282913 68.64649
    78.266 0.0563133 47.282677 69.395213
    74.964 0.0558881 47.282442 70.229919
    76.753 0.0537827 47.282208 71.164391
    84.532 0.0555461 47.281976 72.215423
    80.336 0.0532872 47.281744 73.401622
    75.712 0.0498246 47.281513 74.748995
    81.833 0.0505896 47.281284 76.286045
    89.798 0.0488386 47.281055 78.050808
    89.751 0.048495 47.280828 80.089978
    89.79 0.0482609 47.280601 82.455999
    90.98 0.0428298 47.280376 85.21737
    92.976 0.0435842 47.280151 88.44753
    100.304 0.0406642 47.279928 92.236639
    103.392 0.0373982 47.279706 96.687244
    105.424 0.0372828 47.279484 101.903361
    115.496 0.0387196 47.279264 108.007777
    117.86 0.0340661 47.279044 115.111411
    116.436 0.0292505 47.278825 123.330602
    129.555 0.0293307 47.278608 132.766017
    137.43 0.0284662 47.278391 143.446487
    150.024 0.0275477 47.278175 155.401041
    154.09 0.0236759 47.27796 168.470873
    161.456 0.0210223 47.277746 182.319363
    180.221 0.0207267 47.277533 196.367305
    193.958 0.0200344 47.27732 209.673957
    214.93 0.0205488 47.277109 221.026661
    225.168 0.0216199 47.276898 229.052434
    232.164 0.023727 47.276689 232.60464
    224.496 0.0230126 47.27648 231.118335
    219.675 0.0249886 47.276272 224.822239
    209.674 0.0290119 47.276065 214.663248
    196.506 0.0302773 47.275858 201.974392
    179.676 0.0309958 47.275653 188.064719
    162.137 0.0348203 47.275448 173.987744
    148.653 0.0369965 47.275244 160.491395
    142.74 0.0437301 47.275041 147.991126
    132.889 0.0481551 47.274838 136.709974
    122.282 0.0467495 47.274637 126.69956
    109.743 0.0477143 47.274436 117.924208
    100.599 0.0519832 47.274235 110.313253
    100.006 0.0513025 47.274036 103.750282
    95.557 0.0480917 47.273837 98.125984
    95.626 0.054488 47.273639 93.31823
    98.378 0.0534599 47.273442 89.21193
    85.478 0.0582318 47.273245 85.708052
    84.475 0.0554155 47.273049 82.708873
    87.897 0.0548973 47.272854 80.136166
    80.531 0.0584291 47.27266 77.917767
    80.275 0.063769 47.272466 75.993281
    83.45 0.0606066 47.272273 74.315786
    77.72 0.062344 47.27208 72.842689
    74.414 0.0586273 47.271888 71.542713
    75.292 0.0606664 47.271697 70.388176
    73.929 0.0534351 47.271506 69.356724
    75.468 0.0554416 47.271316 68.432008
    80.548 0.0612988 47.271127 67.598492
    81.208 0.0653769 47.270938 66.845304
    77.807 0.0608461 47.27075 66.162131
    70.262 0.0646147 47.270562 65.540313
    76.976 0.0594594 47.270375 64.973679
    76.244 0.0613292 47.270189 64.455574
    72.424 0.0664258 47.270003 63.98148
    71.015 0.075061 47.269818 63.546682
    70.938 0.0706206 47.269633 63.147021
    70.687 0.069839 47.269449 62.779652
    71.734 0.0683498 47.269265 62.441148
    64.553 0.0638657 47.269082 62.129273
    62.957 0.0653101 47.268899 61.841539
    64.375 0.0681714 47.268717 61.575672
    71.398 0.066735 47.268535 61.330221
    71.689 0.0693616 47.268354 61.103244
    68.729 0.0660168 47.268174 60.893544
    66.602 0.0641898 47.267994 60.699716
    62.035 0.0657125 47.267814 60.520422
    70.532 0.0732835 47.267635 60.354893
    74.064 0.0768187 47.267456 60.201968
    65.127 0.0665629 47.267278 60.060973
    62.705 0.0655444 47.2671 59.931084
    66.243 0.0742451 47.266923 59.811959
    67.697 0.0753084 47.266746 59.702209
    66.095 0.0683141 47.26657 59.601607
    65.236 0.0648453 47.266393 59.509759
    65.166 0.0646147 47.266218 59.426171
    66.84 0.0729277 47.266043 59.350307
    72.151 0.0713011 47.265868 59.281957
    66.419 0.0759741 47.265693 59.220669
    70.806 0.0723016 47.265519 59.166213
    69.382 0.0800695 47.265346 59.118295
    62.453 0.0792154 47.265173 59.076561
    61.114 0.073802 47.265 59.040916
    59.591 0.0720688 47.264827 59.011085
    58.021 0.0729671 47.264655 58.98693
    63.705 0.0646147 47.264483 58.968292
    65.144 0.066977 47.264312 58.954933
    66.965 0.0658813 47.264141 58.946834
    65.232 0.0609964 47.26397 58.943837
    66.353 0.0678875 47.2638 58.945869
    71.899 0.0709596 47.263629 58.952865
    71.106 0.068493 47.26346 58.964664
    66.405 0.0624375 47.26329 58.981303
    67.207 0.0624375 47.263121 59.002716
    72.621 0.0685647 47.262952 59.028872
    67.889 0.0650107 47.262784 59.059774
    67.328 0.0624375 47.262615 59.095331
    71.625 0.0611776 47.262447 59.135613
    68.797 0.0675352 47.26228 59.180635
    71.076 0.0752258 47.262112 59.230398
    69.694 0.0696915 47.261945 59.284969
    66.726 0.0687807 47.261778 59.344307
    66.158 0.0632886 47.261611 59.408523
    67.293 0.0699128 47.261445 59.477698
    68.962 0.0675001 47.261279 59.551868
    68.417 0.0694713 47.261112 59.631158
    67.739 0.0681003 47.260947 59.715578
    61.695 0.0592281 47.260781 59.805278
    65.67 0.066735 47.260616 59.900409
    69.831 0.0715684 47.260451 60.001046
    68.682 0.0687807 47.260286 60.107374
    69.041 0.0633205 47.260121 60.219455
    68.923 0.0638657 47.259957 60.337489
    70.595 0.0685647 47.259792 60.461705
    71.136 0.0631615 47.259628 60.592222
    74.882 0.0678875 47.259464 60.7293
    66.571 0.0700981 47.259301 60.87306
    64.762 0.0663232 47.259137 61.023765
    69.402 0.0758904 47.258973 61.181738
    69.996 0.0767761 47.25881 61.347158
    65.455 0.070061 47.258647 61.520373
    67.21 0.0621577 47.258484 61.701588
    64.312 0.0705456 47.258321 61.891142
    69.479 0.0658137 47.258159 62.089485
    70.009 0.0619105 47.257996 62.296872
    69.774 0.06646 47.257834 62.513776
    70.565 0.0789485 47.257671 62.740503
    72.434 0.0702468 47.257509 62.977511
    65.542 0.0736819 47.257347 63.22541
    62.779 0.0740029 47.257185 63.484667
    65.233 0.0651103 47.257023 63.755729
    61.327 0.0719529 47.256861 63.988242
    63.65 0.0708464 47.2567 64.284732
    68.781 0.0651435 47.256538 64.595035
    67.595 0.0625625 47.256377 64.919696
    69.334 0.0602797 47.256215 65.259581
    72.668 0.0646804 47.256054 65.61537
    74.067 0.0646804 47.255893 65.987926
    74.787 0.0656788 47.255731 66.378407
    70.592 0.0610266 47.25557 66.837752
    68.155 0.0679583 47.255409 67.26698
    74.083 0.0619105 47.255248 67.717158
    70.165 0.0597212 47.255087 68.189515
    70.47 0.0584573 47.254926 68.685686
    77.836 0.0592281 47.254765 69.206876
    78.836 0.0615424 47.254604 69.754823
    76.172 0.0572057 47.254443 70.331052
    72.269 0.0598089 47.254282 70.937366
    76.889 0.060547 47.254122 71.576125
    78.314 0.0617874 47.253961 72.249197
    76.168 0.0591993 47.2538 72.959129
    75.718 0.0531154 47.253639 73.708287
    77.171 0.053189 47.253478 74.499387
    81.876 0.0602206 47.253318 75.335966
    80.497 0.0499137 47.253157 76.220975
    77.708 0.0541085 47.252996 77.158295
    86.303 0.0559674 47.252835 78.151694
    86.068 0.0514889 47.252675 79.205431
    85.902 0.0523166 47.252514 80.325001
    81.336 0.0480496 47.252353 81.515223
    85.915 0.0507721 47.252192 82.782261
    93.347 0.0538826 47.252031 84.13233
    93.072 0.0524846 47.25187 85.572426
    86.637 0.0464277 47.251709 87.111437
    88.499 0.050476 47.251548 88.757596
    92.61 0.0449436 47.251387 90.521186
    92.364 0.0443774 47.251226 92.38671
    98.437 0.0464277 47.251064 94.418731
    105.863 0.0441724 47.250903 96.606209
    98.5 0.0408287 47.250742 98.963994
    102.098 0.0430791 47.25058 101.510325
    107.698 0.0378507 47.250419 104.264976
    109.742 0.0379688 47.250257 107.250456
    113.829 0.0384016 47.250096 110.495072
    118.821 0.0342301 47.249934 114.028129
    121.236 0.0306817 47.249772 117.885688
    126.803 0.0315825 47.24961 122.108798
    146.006 0.0286302 47.249448 126.74544
    145.039 0.0307679 47.249286 131.856721
    148.398 0.0265428 47.249124 137.510635
    150.529 0.0279826 47.248961 143.771387
    166.64 0.0259978 47.248799 150.78035
    169.418 0.0247455 47.248636 158.637758
    171.561 0.0214556 47.248474 167.496632
    178.871 0.0216645 47.248311 177.533424
    197.78 0.0190302 47.248148 188.962791
    206.517 0.0159988 47.247985 202.040073
    219.894 0.0151293 47.247822 217.060786
    254.518 0.0142095 47.247659 234.384358
    277.58 0.0122123 47.247495 254.408536
    287.635 0.0117482 47.247332 277.585075
    326.751 0.0106413 47.247168 304.414999
    360.693 0.0094443 47.247004 335.423586
    384.468 0.0093027 47.24684 371.183279
    424.233 0.0077846 47.246676 412.222616
    457.725 0.007248 47.246512 459.003048
    508.741 0.0069618 47.246347 511.823566
    574.693 0.0058041 47.246182 570.67047
    615.942 0.0053907 47.246018 635.119827
    686.287 0.0050435 47.245853 704.024158
    764.384 0.0045908 47.245687 775.468432
    826.397 0.004476 47.245522 846.688472
    899.949 0.0042557 47.245357 914.360869
    981.703 0.0041298 47.245191 975.039961
    1044.734 0.0042977 47.245025 1025.36274
    1089.404 0.0041747 47.244859 1062.443013
    1092.82 0.0043141 47.244693 1083.486759
    1093.833 0.0047132 47.244526 1086.169773
    1093.84 0.0051313 47.24436 1068.997323
    1082.166 0.0054002 47.244193 1032.214479
    988.076 0.005889 47.244026 978.383809
    899.269 0.0067065 47.243858 911.941166
    832.943 0.0076303 47.243691 838.191206
    758.895 0.008275 47.243523 762.06603
    668.059 0.0088398 47.243355 687.560373
    608.709 0.010232 47.243187 617.293314
    561.042 0.0113608 47.243019 552.831322
    503.128 0.0126332 47.24285 494.81499
    444.505 0.0135429 47.242681 443.291044
    403.217 0.0147281 47.242512 398.031952
    368.083 0.0156916 47.242343 358.536286
    340.802 0.0179305 47.242174 324.274186
    316.33 0.0179545 47.242004 294.645634
    286.494 0.0190987 47.241834 269.058227
    266.266 0.0212063 47.241664 246.991348
    250.362 0.0222435 47.241493 227.930751
    239.186 0.024761 47.241323 211.445413
    218.906 0.0267954 47.241152 197.138558
    193.386 0.0284374 47.24098 184.664841
    187.761 0.0291806 47.240809 173.747147
    179.688 0.0300677 47.240637 164.135205
    173.166 0.031695 47.240465 155.633344
    166.107 0.0342301 47.240293 148.071431
    150.421 0.0366012 47.240121 141.306974
    145.633 0.0355999 47.239948 135.231611
    133.855 0.0378212 47.239775 129.747313
    127.939 0.0363365 47.239601 124.779813
    128.066 0.0371965 47.239428 120.263172
    123.956 0.0388418 47.239254 116.140578
    120.47 0.0388112 47.23908 112.369496
    118.862 0.0408782 47.238905 108.908538
    116.496 0.043097 47.23873 105.726364
    113.381 0.0401605 47.238555 102.793389
    112.637 0.0437484 47.23838 100.082783
    114.548 0.0447537 47.238205 97.574629
    107.677 0.0490551 47.238029 95.248102
    106.816 0.0491858 47.237852 93.08747
    94.549 0.0473825 47.237676 91.077246
    97.038 0.0499583 47.237499 89.2028
    99.626 0.050408 47.237322 87.453582
    91.904 0.056047 47.237145 85.817872
    85.991 0.0527986 47.236967 84.286089
    84.266 0.0582881 47.236789 82.851196
    87.096 0.0576738 47.23661 81.503688
    82.832 0.0588551 47.236432 80.237576
    81.983 0.0607262 47.236253 79.045843
    83.424 0.0624688 47.236074 77.92342
    73.873 0.0623129 47.235894 76.864966
    69.639 0.0602797 47.235714 75.865152
    76.76 0.0565815 47.235534 74.920415
    77.28 0.0657462 47.235353 74.026338
    78.864 0.058798 47.235172 73.179831
    75.528 0.0570147 47.234991 72.377528
    78.352 0.0613292 47.234809 71.615969
    78.352 0.0565008 47.234627 70.892954
    80.861 0.0561799 47.234445 70.205598
    80.851 0.0563133 47.234262 69.551935
    78.077 0.0599848 47.234079 68.929765
    75.9 0.0652101 47.233896 68.336755
    78.169 0.0661867 47.233712 67.771507
    74.674 0.065949 47.233528 67.232061
    76.089 0.0729671 47.233344 66.717132
    74.575 0.0631932 47.233159 66.225236
    65.273 0.067465 47.232974 65.754747
    71.078 0.0712631 47.232789 65.304756
    71.035 0.0728883 47.232603 64.873886
    70.175 0.0684213 47.232417 64.461276
    69.016 0.0706206 47.23223 64.065903
    64.442 0.0727312 47.232044 63.686592
    63.35 0.0720301 47.231856 63.322739
    66.078 0.0736419 47.231669 62.973361
    70.374 0.0811219 47.231481 62.637863
    67.088 0.0808914 47.231292 62.315516
    63.93 0.0627822 47.231104 62.005461
    57.594 0.0614204 47.230915 61.707285
    64.579 0.0687086 47.230725 61.420267
    70.068 0.0668386 47.230535 61.143992
    67.033 0.0622197 47.230345 60.877931
    67.863 0.0679583 47.230154 60.621434
    69.986 0.0606365 47.229963 60.374223
    69.046 0.0641248 47.229772 60.135756
    73.267 0.0597504 47.22958 59.905735
    75.092 0.0742451 47.229388 59.700307
    76.86 0.0667005 47.229196 59.48593
    64.336 0.0619413 47.229003 59.278916
    63.992 0.0686366 47.228809 59.078857
    68.805 0.067325 47.228616 58.885535
    69.576 0.0717987 47.228421 58.698659
    70.278 0.0590842 47.228227 58.517839
    68.111 0.0684571 47.228032 58.342943
    73.955 0.073046 47.227837 58.173649
    70.904 0.070396 47.227641 58.009801
    62.603 0.0686726 47.227445 57.851174
    64.587 0.0630347 47.227248 57.697464
    63.672 0.0629082 47.227051 57.548575
    66.627 0.0746514 47.226854 57.405903
    68.142 0.0683498 47.226656 57.266039
    65.901 0.0692156 47.226458 57.130459
    72.07 0.0714537 47.226259 56.998914
    69.399 0.0676758 47.22606 56.871337
    62.371 0.0699128 47.225861 56.747531
    63.759 0.0718372 47.225661 56.627406
    65.958 0.0653769 47.225461 56.510833
    63.841 0.0716451 47.22526 56.397606
    69.437 0.0692156 47.225059 56.287683
    72.187 0.0706958 47.224857 56.119741
    67.982 0.0860995 47.224655 56.016116
    62.392 0.0697284 47.224453 55.915466
    58.894 0.0742856 47.22425 55.817621
    61.742 0.0840647 47.224047 55.722552
    63.563 0.0757234 47.223843 55.630131
    58.501 0.0693981 47.223639 55.540303
    59.106 0.0734425 47.223435 55.452991
    63.988 0.0801148 47.22323 55.368052
    66.213 0.07926 47.223024 55.285469
    63.265 0.0724183 47.222818 55.205138
    60.69 0.0751845 47.222612 55.127013
    60.117 0.0753911 47.222405 55.050771
    61.155 0.0660168 47.222198 54.976823
    63.633 0.0705082 47.22199 54.904893
    63.527 0.0753911 47.221782 54.834895
    62.195 0.0696915 47.221574 54.766795
    65.643 0.075557 47.221365 54.700545
    65.845 0.069839 47.221155 54.636043
    65.29 0.0708841 47.220946 54.573285
    65.539 0.0747739 47.220735 54.512201
    62.841 0.0752258 47.220525 54.452761
    62.177 0.0701352 47.220313 54.394932
    66.751 0.078156 47.220102 54.338623
    66.982 0.0744072 47.21989 54.283835
    60.325 0.070396 47.219677 54.23051
    58.345 0.078156 47.219464 54.178623
    62.972 0.06743 47.21925 54.128151
    63.984 0.0682071 47.219036 54.079014
    62.828 0.0699128 47.218822 54.031215
    61.428 0.0730855 47.218607 53.984707
    63.879 0.0675703 47.218392 53.93947
    62.848 0.0719529 47.218176 53.895486
    62.997 0.0665973 47.21796 53.852685
    63.913 0.0677815 47.217743 53.811074
    65.747 0.0739225 47.217526 53.770613
    69.506 0.0711491 47.217308 53.731285
    66.997 0.0719915 47.21709 53.693079
    66.911 0.0757234 47.216871 53.655931
    63.495 0.07926 47.216652 53.619852
    60.301 0.0652434 47.216433 53.584808
    59.697 0.066977 47.216213 53.550784
    67.396 0.0717603 47.215992 53.517775
    68.836 0.0708087 47.215771 53.485724
    60.671 0.0733629 47.21555 53.454641
    64.778 0.065949 47.215328 53.424501
    65.19 0.0683141 47.215105 53.395289
    66.339 0.0778075 47.214882 53.367005
    65.615 0.0811682 47.214659 53.339597
    63.284 0.0800695 47.214435 53.313078
    63.866 0.0773322 47.214211 53.287427
    60.476 0.0706206 47.213986 53.26263
    59.033 0.074733 47.21376 53.238691
    60.725 0.0692521 47.213535 53.215564
    60.667 0.0745291 47.213308 53.193262
    66.247 0.0748967 47.213082 53.171769
    64.501 0.073602 47.212854 53.151073
    64.371 0.0848996 47.212626 53.13118
    62.247 0.0797983 47.212398 53.112049
    55.259 0.0812144 47.212169 53.093694
    55.786 0.0808914 47.21194 53.076103
    57.228 0.0783311 47.21171 53.059265
    61.504 0.0776775 47.21148 53.04319
    62.722 0.0757234 47.21125 53.02784
    58.583 0.0755985 47.211018 53.01323
    60.658 0.0821953 47.210787 52.999352
    62.702 0.0775046 47.210554 52.986196
    55.816 0.0803876 47.210322 52.973776
    60.975 0.0760579 47.210088 52.962056
    60.671 0.069325 47.209855 52.951052
    59.673 0.0793493 47.209621 52.940762
    65.469 0.0734027 47.209386 52.931174
    60.057 0.0697284 47.209151 52.922307
    58.536 0.0714919 47.208915 52.914126
    63.332 0.0699868 47.208679 52.906651
    66.681 0.0700239 47.208442 52.899882
    64.014 0.0759741 47.208205 52.893808
    63.627 0.0775046 47.207967 52.888452
    62.758 0.0683498 47.207729 52.883781
    58.086 0.0770748 47.20749 52.879817
    59.619 0.072849 47.207251 52.876564
    59.146 0.0707334 47.207011 52.874012
    63.722 0.0786389 47.206771 52.872186
    65.441 0.0748148 47.20653 52.871058
    60.625 0.0761839 47.206289 52.87065
    63.037 0.0754325 47.206047 52.870972
    59.721 0.072849 47.205804 52.872012
    60.774 0.0692885 47.205562 52.873803
    59.509 0.0810296 47.205318 52.876315
    60.323 0.0718757 47.205074 52.879576
    60.863 0.0691065 47.20483 52.8836
    66.215 0.0721851 47.204585 52.888375
    64.717 0.0729277 47.20434 52.89394
    61.007 0.0820541 47.204094 52.900267
    65.284 0.0766062 47.203847 52.907387
    57.846 0.0810296 47.2036 52.915318
    58.876 0.0703213 47.203353 52.924052
    57.07 0.0679938 47.203105 52.933632
    62.763 0.0741643 47.202856 52.944033
    68.622 0.0804332 47.202607 52.955291
    62.916 0.0693616 47.202357 52.967431
    62.863 0.0724183 47.202107 52.980442
    60.548 0.0776342 47.201857 52.994379
    61.803 0.0734823 47.201606 53.009218
    63.843 0.0649114 47.201354 53.025
    64.248 0.0679229 47.201102 53.041759
    68.487 0.0735221 47.200849 53.059486
    65.705 0.0830024 47.200596 53.078244
    63.98 0.0779379 47.200342 53.098013
    62.258 0.0685647 47.200088 53.118843
    59.666 0.0729671 47.199833 53.140774
    60.791 0.0798885 47.199577 53.163802
    63.32 0.08387 47.199321 53.188003
    66.411 0.0782872 47.199065 53.213358
    61.344 0.078025 47.198808 53.239929
    62.09 0.077851 47.198551 53.267769
    61.804 0.0849986 47.198292 53.296875
    55.752 0.0826686 47.198034 53.327342
    55.66 0.0758068 47.197775 53.359154
    56.336 0.0665629 47.197515 53.392387
    56.5 0.0689252 47.197255 53.427111
    62.931 0.0646476 47.196994 53.463329
    63.925 0.0734823 47.196733 53.484233
    68.957 0.0689252 47.196471 53.523682
    70.398 0.0722627 47.196209 53.564826
    65.609 0.0734027 47.195946 53.607756
    62.748 0.0700981 47.195683 53.667751
    63.018 0.0694347 47.195419 53.714443
    65.864 0.0659829 47.195155 53.76308
    61.621 0.0683141 47.19489 53.813781
    63.125 0.0718757 47.194624 53.866667
    66.336 0.065949 47.194358 53.921763
    67.433 0.0731646 47.194091 53.97925
    69.264 0.0678168 47.193824 54.03915
    66.127 0.0719529 47.193557 54.101619
    63.113 0.0662549 47.193288 54.166818
    64.054 0.0680648 47.19302 54.234795
    65.171 0.0682427 47.19275 54.305785
    66.828 0.0746106 47.19248 54.379836
    68.018 0.0746514 47.19221 54.45716
    63.623 0.0694713 47.191939 54.537974
    63.397 0.076016 47.191668 54.622364
    61.525 0.0689976 47.191396 54.710641
    59.893 0.0715301 47.191123 54.8029
    65.764 0.0679583 47.19085 54.899429
    68.046 0.0850978 47.190576 55.000535
    63.994 0.0775046 47.190302 55.106364
    59.694 0.0713011 47.190027 55.217341
    60.167 0.0671855 47.189752 55.333636
    59.808 0.066735 47.189476 55.455659
    62.183 0.0670811 47.1892 55.583852
    67.727 0.0705831 47.188923 55.718461
    70.605 0.066289 47.188645 55.860094
    72.755 0.066289 47.188367 56.009043
    68.098 0.0621887 47.188089 56.165914
    66.657 0.070771 47.18781 56.331369
    67.168 0.0722627 47.18753 56.505828
    67.823 0.0746922 47.18725 56.690191
    65.471 0.0773753 47.186969 56.884969
    66.001 0.0769466 47.186688 57.091097
    62.705 0.0737219 47.186406 57.309605
    57.9 0.0709596 47.186123 57.541233
    61.945 0.0811219 47.18584 57.787371
    68.541 0.0729671 47.185557 58.048941
    66.074 0.0690702 47.185273 58.32745
    61.314 0.073802 47.184988 58.62459
    66.344 0.0693616 47.184703 58.941702
    64.763 0.0633843 47.184417 59.281067
    61.741 0.069325 47.184131 59.644395
    68.305 0.0687807 47.183844 60.034273
    70.321 0.0641572 47.183556 60.453657
    67.712 0.0645819 47.183268 60.905097
    67.719 0.058741 47.18298 61.392621
    70.691 0.0649444 47.182691 61.919597
    76.783 0.0590842 47.182401 62.490863
    75.367 0.0619413 47.182111 63.11206
    73.259 0.0619721 47.18182 63.788559
    69.188 0.0608761 47.181529 64.528378
    69.307 0.0654438 47.181237 65.339121
    74.19 0.0571237 47.180945 66.231394
    73.062 0.0610869 47.180652 67.218101
    75.524 0.0628137 47.180358 68.313036
    75.339 0.0602797 47.180064 69.534238
    69.471 0.0499583 47.17977 70.906234
    73.029 0.0508179 47.179474 72.455962
    86.14 0.0485164 47.179179 74.2189
    86.246 0.0483033 47.178882 76.234945
    84.459 0.0490769 47.178585 78.557509
    93.847 0.0439504 47.178288 81.244611
    93.638 0.044284 47.17799 84.369169
    100.729 0.0422855 47.177691 88.016202
    97.913 0.0414123 47.177392 92.274688
    104.873 0.0409444 47.177093 97.252773
    112.774 0.0352531 47.176792 103.054206
    110.244 0.0309958 47.176492 109.794228
    114.501 0.0303724 47.17619 117.586069
    131.393 0.0279452 47.175888 126.512894
    137.676 0.0265601 47.175586 136.644332
    144.9 0.0254369 47.175283 147.963223
    162.547 0.0224506 47.174979 160.361762
    174.549 0.0215249 47.174675 173.562209
    190.415 0.0208406 47.17437 187.015132
    207.227 0.0198541 47.174065 199.89671
    216.082 0.0194899 47.173759 211.056958
    231.13 0.0202805 47.173453 219.225024
    238.302 0.0205253 47.173146 223.284443
    235.791 0.0230196 47.172838 222.640651
    230.348 0.0257812 47.17253 217.458542
    214.037 0.0277408 47.172222 208.60086
    197.526 0.0293107 47.171912 197.301471
    190.34 0.0294113 47.171603 184.805939
    168.62 0.0351343 47.171292 172.156221
    160.608 0.0390879 47.170981 160.052258
    151.979 0.0402896 47.17067 148.937901
    138.913 0.0411106 47.170358 139.019875
    145.44 0.0440427 47.170045 130.365338
    137.009 0.0461488 47.169732 122.97116
    121.922 0.0435115 47.169418 116.767628
    122.522 0.0469116 47.169104 111.679901
    113.617 0.0498914 47.168789 107.615964
    108.408 0.0471974 47.168474 104.491442
    110.065 0.0469319 47.168158 102.240343
    108.334 0.0429008 47.167841 100.808676
    109.933 0.0418712 47.167524 100.170355
    112.43 0.0411273 47.167206 100.323369
    123.414 0.0431507 47.166888 101.297239
    122.056 0.0428475 47.166569 103.150466
    121.224 0.0399042 47.16625 105.975694
    120.956 0.0351343 47.16593 109.887993
    126.219 0.0350685 47.165609 115.030369
    134.9 0.0337291 47.165288 121.539276
    141.444 0.0337291 47.164966 129.613844
    140.768 0.030383 47.164644 139.380857
    154.831 0.029002 47.164321 150.921917
    157.468 0.0262171 47.163998 164.239298
    169.822 0.0250202 47.163674 179.163633
    184.971 0.0241567 47.16335 195.195854
    203.842 0.0234876 47.163024 211.463906
    210.911 0.0224304 47.162699 226.486902
    221.529 0.0211693 47.162373 238.353743
    228.829 0.0230826 47.162046 245.079769
    240.538 0.023174 47.161718 245.301321
    244.412 0.0254938 47.161391 238.906122
    226.34 0.0278706 47.161062 227.086282
    216.455 0.029819 47.160733 211.770883
    201.894 0.0339032 47.160403 194.9105
    183.06 0.0378507 47.160073 178.081671
    155.137 0.0389031 47.159742 162.195979
    147.765 0.0457744 47.159411 147.82012
    140.328 0.0469726 47.159079 135.149906
    123.92 0.0448485 47.158747 124.191776
    110.721 0.0514422 47.158414 114.862889
    113.005 0.0515357 47.15808 106.998643
    113.287 0.0547177 47.157746 100.430832
    107.352 0.0548202 47.157411 94.971386
    100.854 0.0569331 47.157076 90.44227
    94.636 0.0597797 47.15674 86.688846
    92.529 0.0603983 47.156404 83.56557
    89.067 0.0650439 47.156067 80.956649
    86.839 0.0633524 47.155729 78.761187
    82.565 0.0643201 47.155391 76.898179
    85.035 0.0670464 47.155052 75.306728
    82.367 0.0650107 47.154713 73.935207
    80.093 0.0667005 47.154373 72.74672
    80.972 0.0624064 47.154032 71.710425
    77.877 0.0695446 47.153691 70.802205
    82.95 0.0715684 47.15335 70.004845
    83.384 0.0775046 47.153008 69.302519
    74.368 0.0728883 47.152665 68.684139
    77.136 0.0660507 47.152322 68.139459
    70 0.0685288 47.151978 67.659834
    72.945 0.0702096 47.151633 67.239184
    77.914 0.0745699 47.151288 66.871097
    77.315 0.0768613 47.150943 66.551088
    69.199 0.0770321 47.150597 66.27473
    69.291 0.0685647 47.15025 66.03801
    69.61 0.0830503 47.149903 65.838339
    68.429 0.0718372 47.149555 65.67269
    70.875 0.0689614 47.149206 65.538984
    69.579 0.0709219 47.148857 65.435202
    70.659 0.0706582 47.148508 65.359323
    67.92 0.0740029 47.148158 65.310311
    72.595 0.068889 47.147807 65.286792
    75.151 0.0728883 47.147456 65.287825
    74.778 0.0834828 47.147104 65.312667
    72.082 0.0708464 47.146751 65.360339
    65.175 0.0672552 47.146398 65.430668
    64.107 0.0724183 47.146045 65.523262
    73.918 0.0774614 47.145691 65.637832
    75.403 0.0716834 47.145336 65.774469
    71.262 0.0706958 47.144981 65.932863
    70.27 0.0746514 47.144625 66.113461
    69.313 0.074733 47.144268 66.316608
    67.264 0.0798885 47.143911 66.542508
    70.456 0.0706582 47.143554 66.791972
    75.355 0.069325 47.143196 67.065245
    73.444 0.0710353 47.142837 67.363392
    73.202 0.0709975 47.142478 67.687493
    68.375 0.074733 47.142118 68.038269
    74.657 0.0696915 47.141757 68.417355
    71.183 0.0736419 47.141396 68.825625
    74.006 0.0679583 47.141035 69.264947
    74.103 0.0686366 47.140673 69.737342
    74.067 0.0714919 47.14031 70.244259
    76.185 0.0753911 47.139947 70.788486
    69.939 0.0732438 47.139583 71.371821
    72.046 0.0625939 47.139218 71.997358
    74.591 0.0689614 47.138853 72.668568
    76.965 0.0679938 47.138488 73.38811
    76.531 0.0704333 47.138122 74.160624
    72.901 0.0663573 47.137755 74.989479
    80.783 0.0554155 47.137388 75.879891
    84.153 0.0622197 47.13702 76.837798
    85.289 0.0619105 47.136651 77.868096
    83.077 0.0645819 47.136282 78.978722
    86.211 0.0646476 47.135913 80.176017
    88.089 0.0652434 47.135543 81.469155
    82.307 0.0592858 47.135172 82.868788
    83.32 0.0528958 47.134801 84.384346
    86.724 0.0525809 47.134429 86.03028
    91.373 0.0509327 47.134056 87.819277
    94.516 0.0496914 47.133683 89.769049
    99.704 0.0492732 47.13331 91.900585
    101.081 0.0480706 47.132936 94.234385
    102.64 0.0464077 47.132561 96.800451
    108.397 0.0449436 47.132186 99.628296
    111.891 0.0405986 47.13181 102.758276
    117.049 0.0403381 47.131433 106.239796
    118.511 0.0392274 47.131056 110.125902
    123.786 0.0393052 47.130679 114.490799
    122.813 0.0353061 47.130301 119.413823
    130.594 0.0328425 47.129922 124.999387
    140.04 0.0323017 47.129543 131.374336
    147.235 0.0309305 47.129163 138.677028
    156.379 0.0282846 47.128782 147.088093
    165.121 0.0254613 47.128401 156.79665
    177.953 0.0234732 47.12802 168.034159
    195.005 0.0226333 47.127638 181.063018
    201.784 0.0219089 47.127255 196.145266
    211.994 0.0192313 47.126872 213.594992
    227.713 0.0177541 47.126488 233.694505
    251.619 0.016315 47.126103 256.747066
    270.632 0.0145124 47.125718 283.026762
    300.88 0.0132239 47.125333 312.677567
    330.293 0.0127648 47.124947 345.759577
    353.543 0.0111719 47.12456 381.998393
    387.022 0.010485 47.124173 420.770058
    431.718 0.0102092 47.123785 460.865753
    477.982 0.0091346 47.123396 500.243218
    514.413 0.0091241 47.123007 536.146396
    555.961 0.0091241 47.122618 565.14243
    587.609 0.0091907 47.122228 583.872788
    577.923 0.0095891 47.121837 589.844401
    573.363 0.0106479 47.121446 582.255064
    566.098 0.0114952 47.121054 562.286341
    546.376 0.0126988 47.120662 532.725646
    493.761 0.0141825 47.120269 497.03461
    433 0.0149048 47.119875 458.525802
    400.09 0.0163819 47.119481 419.929205
    366.59 0.018056 47.119086 383.064466
    342.092 0.0196984 47.118691 349.113037
    314.047 0.0208105 47.118295 318.621972
    281.176 0.0233087 47.117899 291.760715
    260.566 0.0232802 47.117502 268.494235
    243.874 0.0265774 47.117104 248.545829
    225.381 0.0256574 47.116706 231.572263
    214.757 0.0252674 47.116308 217.074739
    208.051 0.0286593 47.115908 204.487561
    204.641 0.0306388 47.115509 193.26691
    191.042 0.0316162 47.115108 182.955005
    183.438 0.0326175 47.114707 173.340956
    178.989 0.0325587 47.114306 164.401338
    162.989 0.034129 47.113904 156.219758
    152.146 0.0349375 47.113501 148.887641
    141.661 0.0369965 47.113098 142.433257
    152.656 0.0390416 47.112694 136.842849
    150.404 0.0385374 47.11229 132.062274
    143.954 0.0391963 47.111885 128.0224
    139.487 0.0410108 47.111479 124.655517
    130.515 0.0387501 47.111073 121.891616
    122.838 0.0422334 47.110667 119.672545
    123.095 0.0418369 47.110259 117.942325
    121.001 0.0423377 47.109852 116.656195
    121.868 0.0415644 47.109443 115.779927
    130.104 0.045794 47.109034 115.286542
    123.944 0.0430255 47.108625 115.163002
    120.963 0.0416663 47.108215 115.399438
    117.07 0.0416493 47.107804 115.999854
    121.616 0.0389953 47.107393 116.975457
    123.118 0.0404518 47.106981 118.347985
    128.205 0.0398564 47.106569 120.153703
    121.879 0.036392 47.106156 122.433168
    126.963 0.0383264 47.105743 125.248398
    134.681 0.0339282 47.105329 128.669715
    144.91 0.0334337 47.104914 132.788837
    146.132 0.0313259 47.104499 137.720109
    150.664 0.0316499 47.104083 143.585122
    154.85 0.0295734 47.103667 150.538946
    156.719 0.0280859 47.10325 158.749684
    159.561 0.0255183 47.102833 168.407207
    186.066 0.0252674 47.102415 179.680406
    192.985 0.0227564 47.101996 192.85898
    198.531 0.0195773 47.101577 208.130026
    222.318 0.0186476 47.101158 225.674946
    244.777 0.0173724 47.100737 245.661014
    264.229 0.0169542 47.100317 268.181411
    288.651 0.0153247 47.099895 293.141119
    307.674 0.0137018 47.099473 320.26718
    326.388 0.0130195 47.099051 348.86449
    350.178 0.0125147 47.098628 377.795558
    394.557 0.0118225 47.098204 405.340574
    415.187 0.0118353 47.09778 429.187723
    451.258 0.0124146 47.097355 446.827581
    463.921 0.0132453 47.09693 455.987161
    438.236 0.0140217 47.096504 455.365198
    428.978 0.0150183 47.096077 445.021006
    411.274 0.015886 47.09565 426.392602
    379.04 0.0176177 47.095223 401.764283
    350.785 0.019927 47.094795 373.696503
    312.094 0.020006 47.094366 344.40696
    279.044 0.023174 47.093937 315.557442
    265.667 0.0245982 47.093507 288.28317
    246.683 0.0263364 47.093076 263.171895
    216.189 0.0295023 47.092645 240.528757
    202.988 0.0272125 47.092214 220.384683
    186.828 0.0307355 47.091782 202.639805
    182 0.034652 47.091349 187.148467
    182.435 0.036798 47.090916 173.686453
    158.781 0.0368687 47.090482 162.051626
    150.931 0.0383264 47.090048 152.017005
    145.799 0.0400962 47.089613 143.37055
    132.793 0.041044 47.089177 135.930602
    131.394 0.0431328 47.088741 129.514609
    128.31 0.0437667 47.088305 123.97753
    125.202 0.052221 47.087868 119.181489
    111.781 0.0502274 47.08743 115.010395
    102.343 0.0510248 47.086992 111.37265
    103.885 0.0554155 47.086553 108.182974
    101.116 0.0530176 47.086113 105.37877
    98.393 0.0542093 47.085673 102.9022
    94.107 0.0583162 47.085233 100.706867
    100.136 0.0513956 47.084792 98.757806
    97.222 0.0553633 47.08435 97.021568
    99.372 0.0558089 47.083908 95.475159
    96.257 0.0594014 47.083465 94.095489
    91.335 0.0573703 47.083022 92.864201
    91.64 0.0536582 47.082578 91.767409
    91.888 0.0584008 47.082133 90.790632
    91.022 0.0633524 47.081688 89.924535
    91.868 0.0593725 47.081243 89.158215
    85.962 0.0661187 47.080796 88.483298
    86.718 0.0634162 47.08035 87.89321
    79.622 0.066977 47.079902 87.380708
    83 0.0678875 47.079454 86.941609
    80.118 0.0648783 47.079006 86.569981
    81.904 0.0656116 47.078557 86.261787
    81.552 0.0675352 47.078108 86.01359
    80.102 0.0661527 47.077658 85.821625
    78.046 0.0680293 47.077207 85.684165
    77.126 0.0704333 47.076756 85.597776
    77.938 0.0687807 47.076304 85.560754
    79.227 0.0637046 47.075852 85.571266
    75.056 0.0662549 47.075399 85.62753
    82.313 0.0718757 47.074945 85.729239
    81.493 0.0659151 47.074491 85.874384
    71.763 0.0703213 47.074037 86.062734
    80.126 0.0697284 47.073582 86.293393
    83.297 0.0640599 47.073126 86.565904
    78.869 0.0657462 47.07267 86.880932
    76.769 0.066289 47.072213 87.237395
    78.708 0.0660847 47.071755 87.636188
    77.337 0.0633843 47.071298 88.077072
    82.175 0.0635762 47.070839 88.560631
    80.851 0.0627822 47.07038 89.088374
    79.141 0.0647793 47.06992 89.659956
    78.574 0.0612988 47.06946 90.277303
    77.532 0.0603983 47.069 90.940774
    80.639 0.0626879 47.068538 91.651959
    86.848 0.0660847 47.068077 92.413291
    86.456 0.0598382 47.067614 93.22513
    82.036 0.0591417 47.067151 94.090586
    83.052 0.0623752 47.066688 95.010682
    84.068 0.0558353 47.066224 95.988214
    85.245 0.0536582 47.065759 97.026766
    86.023 0.0565815 47.065294 98.127575
    92.029 0.0574528 47.064828 99.30711
    91.607 0.0599554 47.064362 100.54372
    91.185 0.0568788 47.063895 101.85358
    89.59 0.053683 47.063428 103.241945
    89.948 0.0526775 47.06296 104.711315
    95.675 0.0527986 47.062491 106.268549
    92.859 0.052605 47.062022 107.917063
    96.718 0.0499807 47.061553 109.6636
    96.808 0.0550262 47.061082 111.515968
    97.902 0.0504307 47.060612 113.478696
    98.555 0.0463278 47.06014 115.562036
    105.711 0.0479234 47.059668 117.771891
    107.482 0.0439873 47.059196 120.118718
    108.97 0.0438217 47.058723 122.614548
    112.26 0.0440058 47.05825 125.267437
    117.821 0.0438217 47.057776 128.093224
    123.426 0.0362812 47.057301 131.102278
    115.739 0.039352 47.056826 134.311594
    129.361 0.0391188 47.05635 137.740574
    134.774 0.0396345 47.055874 141.403971
    132.176 0.0366994 47.055397 145.327767
    137.01 0.0346649 47.05492 149.531179
    145.044 0.0314594 47.054442 154.043545
    152.278 0.0334826 47.053963 158.898675
    156.244 0.0303724 47.053484 164.125144
    153.689 0.0302142 47.053005 169.768809
    168.86 0.0293107 47.052524 175.867503
    174.677 0.0263108 47.052044 182.475494
    175.581 0.0250202 47.051562 189.655483
    186.092 0.024232 47.051081 197.464872
    203.948 0.0230545 47.050598 205.988767
    216.21 0.0217862 47.050115 215.302879
    224.212 0.0202459 47.049632 225.510225
    239.765 0.0185461 47.049148 236.729871
    248.894 0.0177163 47.048663 249.075534
    264.022 0.0160882 47.048178 262.707516
    283.957 0.0152529 47.047693 277.774301
    304.485 0.0134301 47.047206 294.470689
    332.431 0.0124146 47.04672 313.019443
    363.609 0.011642 47.046232 333.632794
    383.726 0.010887 47.045744 356.594077
    412.505 0.0098107 47.045256 382.15163
    450.518 0.0090255 47.044767 410.605164
    493.445 0.0084276 47.044277 442.260727
    551.925 0.0078593 47.043787 477.352758
    574.697 0.0073051 47.043297 516.181315
    616.609 0.0067529 47.042805 558.954354
    674.52 0.0062176 47.042314 605.993478
    719.461 0.0060307 47.041821 657.750497
    761.897 0.0054345 47.041329 714.78717
    820.492 0.0049136 47.040835 778.063593
    904.665 0.0046663 47.040341 848.646972
    973.921 0.0041586 47.039847 927.88204
    1045.241 0.0040256 47.039352 1017.145983
    1145.379 0.0037376 47.038856 1117.468901
    1231.55 0.0032859 47.03836 1229.712973
    1346.835 0.0030054 47.037863 1353.81309
    1454.535 0.0028411 47.037366 1488.893097
    1612.672 0.0025862 47.036868 1632.650947
    1728.636 0.0024413 47.03637 1780.568396
    1869.272 0.0023415 47.035871 1926.109186
    2068.159 0.0022362 47.035372 2059.946405
    2241.411 0.0022728 47.034872 2171.210024
    2316.348 0.0023919 47.034371 2248.734728
    2349.97 0.0024481 47.03387 2283.336941
    2281.386 0.0026477 47.033369 2270.483931
    2257.619 0.0027847 47.032866 2211.482705
    2144.015 0.0030854 47.032364 2113.09104
    1973.789 0.003461 47.031861 1985.495491
    1796.486 0.0037912 47.031357 1840.134809
    1625.053 0.0041134 47.030852 1687.116658
    1468.237 0.0045958 47.030347 1534.685977
    1372.427 0.0049156 47.029842 1388.37586
    1224.761 0.0055336 47.029336 1251.57209
    1099.424 0.0061361 47.02883 1126.243099
    1013.075 0.0067818 47.028322 1012.871881
    917.495 0.0071286 47.027815 911.477469
    827.58 0.0080306 47.027307 821.411549
    767.05 0.0085766 47.026798 741.801593
    701.306 0.0091942 47.026289 671.798172
    642.833 0.0098732 47.025779 610.333491
    596.542 0.0112645 47.025268 556.517694
    559.397 0.0121451 47.024758 509.395028
    510.749 0.0123869 47.024246 468.093396
    474.061 0.0130732 47.023734 431.891377
    429.272 0.014467 47.023222 400.0534
    413.947 0.0145159 47.022709 372.009111
    378.256 0.0154661 47.022195 347.206609
    364.55 0.0168356 47.021681 325.17495
    356.023 0.0178396 47.021166 305.548708
    319.235 0.019025 47.020651 287.970651
    297.699 0.0193438 47.020135 272.180717
    283.571 0.0207327 47.019619 257.930616
    268.57 0.0223366 47.019102 245.013567
    252.956 0.0213554 47.018584 233.277546
    237.07 0.023933 47.018066 222.566471
    232.894 0.0263023 47.017548 212.77357
    227.652 0.0261494 47.017029 203.789979
    215.989 0.0277963 47.016509 195.52363
    204.269 0.0280295 47.015989 187.909422
    196.174 0.0291607 47.015468 180.872827
    186.005 0.0317063 47.014947 174.365765
    176.762 0.0328783 47.014425 168.334026
    170.04 0.0331663 47.013903 162.730475
    159.627 0.0364198 47.01338 157.523195
    154.661 0.0393676 47.012857 152.671164
    146.396 0.037254 47.012333 148.149387
    141.196 0.0397928 47.011808 143.926802
    133.893 0.0431686 47.011283 139.975615
    133.417 0.0412108 47.010758 136.277342
    130.61 0.041957 47.010232 132.805868
    131.571 0.0433847 47.009705 129.545724
    130.338 0.0424774 47.009178 126.476626
    123.943 0.0432945 47.00865 123.580873
    118.798 0.0447537 47.008122 120.848194
    116.026 0.0493827 47.007593 118.263687
    117.246 0.0498469 47.007064 115.821019
    117.421 0.0490986 47.006534 113.510392
    110.403 0.0492294 47.006004 111.323581
    103.285 0.0546154 47.005473 109.256727
    102.389 0.0531644 47.004941 107.30126
    98.539 0.050476 47.004409 105.453887
    99.944 0.0553373 47.003876 103.707696
    104.418 0.0589981 47.003343 102.056664
    100.189 0.0569875 47.00281 100.49789
    94.904 0.0589981 47.002276 99.025051
    91.256 0.0626252 47.001741 97.63611
    88.688 0.0615424 47.001206 96.326399
    88.376 0.0581196 47.00067 95.092202
    89.72 0.0597797 47.000133 93.932368
    91.245 0.0608761 46.999597 92.843307
    86.311 0.0608461 46.999059 91.825047
    87.647 0.0602501 46.998521 90.875591
    92.131 0.0616341 46.997983 89.994167
    91.18 0.0626565 46.997444 89.182131
    82.958 0.0657125 46.996904 88.439409
    81.178 0.0628767 46.996364 87.769317
    84.063 0.0606066 46.995823 87.173752
    81.239 0.0665629 46.995282 86.656508
    83.811 0.0585706 46.99474 86.223221
    82.435 0.0566354 46.994198 85.879313
    82.992 0.0595174 46.993655 85.63362
    82.925 0.0590268 46.993112 85.493766
    84.33 0.058741 46.992568 85.470123
    89.06 0.0651435 46.992024 85.573916
    87.496 0.0679938 46.991479 85.816867
    85.105 0.0620648 46.990933 86.213278
    82.402 0.0620957 46.990387 86.774345
    82.296 0.0619721 46.989841 87.513248
    79.304 0.0631615 46.989294 88.438892
    80.581 0.0574804 46.988746 89.556628
    83.492 0.0632886 46.988198 90.865691
    88.097 0.0585989 46.987649 92.348
    83.581 0.0521257 46.9871 93.970876
    86.925 0.0533611 46.98655 95.670726
    90.395 0.0546154 46.986 97.353336
    95.131 0.0592858 46.985449 98.890419
    96.035 0.0536085 46.984898 100.121971
    98.828 0.0551555 46.984346 100.886846
    99.905 0.055651 46.983794 101.049324
    91.536 0.0603093 46.983241 100.53825
    90.165 0.0608161 46.982687 99.366149
    87.7 0.0619413 46.982133 97.627047
    87.573 0.0629714 46.981579 95.464611
    87.052 0.0660168 46.981024 93.045057
    84.358 0.0662208 46.980468 90.516441
    78.81 0.0621577 46.979912 87.996406
    83.203 0.0649776 46.979355 85.570571
    87.806 0.073602 46.978798 83.287771
    81.923 0.0759322 46.97824 81.177786
    71.494 0.0726136 46.977682 79.248739
    69.964 0.0710353 46.977123 77.49789
    73.298 0.0798434 46.976564 75.920251
    73.488 0.0752258 46.976004 74.501232
    71.038 0.0762681 46.975444 73.228764
    70.499 0.0734425 46.974883 72.087416
    68.158 0.0843579 46.974321 71.062934
    68.1 0.088 46.973759 70.142642
    65.778 0.0868625 46.973197 69.313074
    63.216 0.0811219 46.972634 68.56388
    61.993 0.094326 46.97207 67.884193
    64.43 0.0845543 46.971506 67.26506
    61.172 0.0850978 46.970942 66.698957
    60.488 0.0811219 46.970377 66.178512
    60.612 0.0776342 46.969811 65.698532
    60.449 0.0834828 46.969245 65.25358
    64.644 0.086302 46.968678 64.839569
    63.989 0.0899101 46.968111 64.453074
    58.825 0.094326 46.967543 64.090723
    60.093 0.0795733 46.966974 63.74369
    58.532 0.0780686 46.966406 63.42295
    61.831 0.0808914 46.965836 63.120064
    66.167 0.08426 46.965266 62.833509
    66.121 0.0879478 46.964696 62.561675
    62.104 0.08387 46.964125 62.303741
    59.385 0.0781123 46.963553 62.058401
    61.496 0.0896948 46.962981 61.824909
    61.076 0.0927808 46.962409 61.602485
    58.315 0.086302 46.961836 61.390242
    57.305 0.0817728 46.961262 61.187853
    61.436 0.0802056 46.960688 60.994524
    64.196 0.0852968 46.960113 60.809923
    59.665 0.0895338 46.959538 60.633595
    60.802 0.0930641 46.958963 60.46501
    59.873 0.0937492 46.958386 60.304066
    53.246 0.0874802 46.95781 60.150249
    54.59 0.0775046 46.957232 60.003439
    59.63 0.0769466 46.956654 59.863367
    68.034 0.0831941 46.956076 59.729717
    68.185 0.0922742 46.955497 59.60252
    64.85 0.0830982 46.954918 59.481441
    60.992 0.0835793 46.954338 59.366506
    62.144 0.0855965 46.953758 59.257566
    61.039 0.0850482 46.953177 59.154472
    59.328 0.0889473 46.952595 59.057357
    59.455 0.0913838 46.952013 58.966032
    59.458 0.0927243 46.951431 58.88064
    57.108 0.0929506 46.950848 58.80116
    56.748 0.0942102 46.950264 58.727585
    57.807 0.0927808 46.94968 58.66017
    58.825 0.0951424 46.949095 58.598875
    56.964 0.0890535 46.94851 58.543989
    54.259 0.0939217 46.947924 58.495645
    59.134 0.0967471 46.947338 58.454026
    58.974 0.0885771 46.946751 58.419555
    57.798 0.081726 46.946164 58.392415
    59.621 0.0885771 46.945576 58.373119
    59.427 0.0953776 46.944988 58.362041
    59.831 0.0809835 46.944399 58.359686
    57.189 0.0832421 46.94381 58.366823
    62.587 0.0860995 46.94322 58.383949
    64.733 0.0791263 46.94263 58.412062
    60.253 0.0846035 46.942039 58.452035
    63.837 0.0852469 46.941448 58.50502
    63.376 0.0930641 46.940856 58.572493
    64.932 0.0821482 46.940263 58.655929
    61.986 0.0865052 46.93967 58.757438
    63.388 0.0850482 46.939077 58.879304
    61.441 0.0790373 46.938483 59.024553
    57.429 0.0895874 46.937888 59.199101
    63.106 0.0845051 46.937293 59.403067
    64.184 0.073802 46.936697 59.644379
    59.718 0.0886826 46.936101 59.929831
    62.999 0.0819133 46.935505 60.268066
    59.803 0.0784628 46.934908 60.669262
    60.184 0.0819602 46.93431 61.14535
    68.853 0.0808914 46.933712 61.710265
    64.018 0.0748558 46.933113 62.379488
    58.923 0.0888943 46.932514 63.170719
    66.77 0.0734823 46.931914 64.1021
    65.211 0.0678168 46.931314 65.19229
    67.094 0.0643527 46.930713 66.458175
    73.836 0.0642223 46.930112 67.911972
    75.699 0.0649444 46.92951 69.557613
    73.137 0.0672552 46.928908 71.380996
    79.697 0.0634162 46.928305 73.343804
    83.83 0.0651768 46.927701 75.379022
    84.592 0.0646476 46.927098 77.398427
    83.336 0.058741 46.926493 79.322882
    80.332 0.0572331 46.925888 81.138127
    85.604 0.063898 46.925283 82.845584
    87.166 0.0603686 46.924677 84.567668
    82.569 0.0541588 46.92407 86.421349
    90.226 0.0608161 46.923463 88.497292
    91.351 0.0582318 46.922856 90.821535
    88.27 0.0548202 46.922248 93.321395
    84.968 0.0510017 46.921639 95.832991
    92.38 0.0543104 46.92103 98.084538
    101.614 0.0514422 46.920421 99.746426
    100.931 0.0521257 46.919811 100.497908
    99.508 0.0569059 46.9192 100.122796
    101.248 0.0628137 46.918589 98.594014
    96.74 0.0590555 46.917977 96.078829
    89.856 0.0636404 46.917365 92.870594
    96.666 0.0685288 46.916753 89.292804
    88.253 0.0744478 46.91614 85.630248
    77.292 0.0767336 46.915526 82.080158
    73.527 0.0767336 46.914912 78.775556
    65.786 0.0784188 46.914297 75.776134
    68.206 0.0818664 46.913682 73.102605
    69.547 0.0760579 46.913066 70.753919
    70.66 0.083773 46.91245 68.708616
    70.408 0.080251 46.911833 66.942503
    62.884 0.0794836 46.911216 65.424448
    63.884 0.0883666 46.910598 64.123539
    66.6 0.0801602 46.90998 63.01189
    66.474 0.07926 46.909361 62.061068
    62.967 0.0826211 46.908742 61.247591
    60.468 0.0813071 46.908122 60.549175
    62.385 0.080342 46.907501 59.941164
    64.609 0.075061 46.90688 59.419933
    61.456 0.080342 46.906259 58.965964
    64.974 0.0788156 46.905637 58.568915
    68.049 0.0807076 46.905015 58.219593
    69.193 0.0921622 46.904392 57.910746
    58.594 0.0933486 46.903769 57.636842
    54.924 0.0836277 46.903145 57.392922
    60.839 0.0789929 46.90252 57.175464
    63.308 0.0754325 46.901895 56.981144
    59.793 0.0850978 46.90127 56.807401
    61.337 0.0836277 46.900644 56.65227
    60.792 0.0800695 46.900017 56.513861
    65.48 0.0890004 46.89939 56.390915
    67.611 0.0896411 46.898763 56.282076
    62.26 0.0887884 46.898135 56.186376
    57.845 0.088 46.897506 56.10309
    60.059 0.0834828 46.896877 56.031504
    60.448 0.0921063 46.896248 55.971295
    60.675 0.0829069 46.895618 55.922003
    63.782 0.0807994 46.894987 55.883499
    55.182 0.0914944 46.894356 55.855804
    59.291 0.0918274 46.893724 55.838954
    61.372 0.0892665 46.893092 55.833346
    61.988 0.0827638 46.89246 55.839228
    60.032 0.084702 46.891827 55.857209
    56.481 0.0870677 46.891193 55.887989
    59.281 0.0915497 46.890559 55.93227
    61.029 0.0888943 46.889924 55.99111
    56.627 0.0944419 46.889289 56.065282
    58.082 0.0822425 46.888654 56.155884
    58.183 0.0908337 46.888017 56.263907
    62.193 0.0824315 46.887381 56.390002
    66.389 0.0857972 46.886744 56.534837
    62.718 0.0865052 46.886106 56.697966
    60.407 0.0814929 46.885468 56.878374
    60.403 0.0749788 46.884829 57.073402
    60.924 0.0832901 46.88419 57.278081
    64.517 0.0836277 46.88355 57.48531
    66.905 0.0827638 46.88291 57.684691
    69.436 0.088 46.882269 57.864359
    63.551 0.086658 46.881628 58.011924
    60.985 0.0893733 46.880986 58.117358
    58.526 0.0881045 46.880344 58.175915
    63.601 0.0862513 46.879701 58.189211
    63.594 0.0766062 46.879058 58.165317
    61.778 0.072692 46.878414 58.115961
    65.528 0.0770321 46.87777 58.06116
    66.194 0.074733 46.877125 57.999657
    67.897 0.0802056 46.87648 57.947759
    67.535 0.0913285 46.875834 57.912521
    65.932 0.0868625 46.875188 57.898328
    60.349 0.0849491 46.874541 57.908268
    62.724 0.0798434 46.873894 57.94393
    61.943 0.0830024 46.873246 58.00611
    61.026 0.0765215 46.872598 58.095455
    65.834 0.0755155 46.871949 58.212009
    66.314 0.0741239 46.8713 58.35636
    66.836 0.0760579 46.87065 58.529093
    68.393 0.0874802 46.87 58.73071
    67.939 0.0779379 46.869349 58.962541
    62.35 0.0814464 46.868698 59.225617
    60.381 0.0875319 46.868046 59.521999
    65.582 0.0848501 46.867394 59.854238
    63.237 0.0877395 46.866741 60.224852
    63.928 0.0780686 46.866088 60.637959
    62.024 0.0778944 46.865434 61.097522
    60.122 0.0705456 46.86478 61.609293
    65.831 0.0747739 46.864125 62.180372
    68.888 0.0719915 46.86347 62.818271
    74.147 0.0686006 46.862814 63.533819
    70.243 0.0680648 46.862158 64.338388
    70.739 0.0738823 46.861501 65.247242
    73.994 0.070061 46.860843 66.279025
    72.806 0.0716451 46.860186 67.454046
    72.842 0.0659151 46.859527 68.799405
    75.51 0.0648453 46.858869 70.343608
    81.724 0.0630347 46.858209 72.122368
    80.816 0.0635121 46.857549 74.176969
    77 0.0612382 46.856889 76.549729
    82.494 0.0566624 46.856228 79.292875
    87.183 0.0552593 46.855567 82.456005
    96.967 0.0536333 46.854905 86.09561
    98.061 0.0518648 46.854243 90.268942
    95.303 0.0490986 46.85358 95.020947
    93.512 0.0473001 46.852917 100.396209
    101.395 0.0435115 46.852253 106.405276
    108.337 0.0428475 46.851589 113.030189
    113.12 0.0419226 46.850924 120.193039
    122.051 0.0366713 46.850259 127.684964
    129.718 0.0336796 46.849593 135.267941
    136.626 0.0355999 46.848927 142.462808
    142.628 0.0324766 46.84826 148.697827
    157.052 0.034549 46.847593 153.337517
    163.042 0.0341795 46.846925 155.811121
    169.69 0.0340033 46.846257 155.788439
    157.645 0.0362812 46.845588 153.278803
    151.263 0.0398405 46.844919 148.630869
    145.919 0.0401766 46.844249 142.412989
    138.579 0.0436571 46.843579 135.270589
    128.845 0.0457157 46.842908 127.768467
    125.96 0.0483033 46.842237 120.348657
    114.424 0.0551555 46.841565 113.300099
    111.435 0.0522927 46.840893 106.787936
    104.199 0.0498024 46.84022 100.89898
    98.574 0.0524605 46.839547 95.644618
    100.048 0.0600436 46.838873 91.013005
    92.98 0.0589409 46.838199 86.961198
    93.21 0.0638012 46.837524 83.436963
    88.055 0.0624064 46.836849 80.39013
    82.633 0.0650771 46.836173 77.761973
    82.293 0.0738422 46.835497 75.503219
    83.476 0.0749788 46.83482 73.563045
    79.19 0.0767761 46.834143 71.896071
    73.577 0.0757651 46.833465 70.46486
    68.339 0.0769039 46.832787 69.232862
    65.524 0.0730855 46.832109 68.172
    68.907 0.0748148 46.831429 67.255968
    69.629 0.0705831 46.83075 66.463075
    65.745 0.0756818 46.83007 65.776716
    74.823 0.0873768 46.829389 65.183888
    72.625 0.0774183 46.828708 64.668101
    64.896 0.0814929 46.828026 64.22159
    68.566 0.0812608 46.827344 63.836009
    67.776 0.0833864 46.826662 63.505338
    58.309 0.0913285 46.825979 63.223377
    61.182 0.0832421 46.825295 62.986268
    64.392 0.0782434 46.824611 62.78978
    62.206 0.0783311 46.823926 62.630721
    65.981 0.0772893 46.823241 62.506957
    62.157 0.0848996 46.822556 62.418804
    69.087 0.0871191 46.82187 62.359153
    65.229 0.0862007 46.821183 62.329159
    61.767 0.0876875 46.820496 62.327758
    59.986 0.0791263 46.819809 62.354483
    61.004 0.0750199 46.819121 62.408356
    64.654 0.078025 46.818432 62.489499
    62.27 0.0769466 46.817743 62.597481
    64.993 0.0893733 46.817054 62.732519
    71.17 0.0799337 46.816364 62.895286
    66.103 0.0833864 46.815673 63.085914
    63.514 0.0894803 46.814982 63.305778
    68.366 0.077851 46.814291 63.555448
    63.783 0.0776775 46.813599 63.836439
    61.859 0.0859986 46.812907 64.150667
    65.56 0.0817728 46.812214 64.499522
    64.302 0.0746514 46.81152 64.885902
    64.95 0.0812608 46.810826 65.311818
    67.812 0.078025 46.810132 65.780689
    68.904 0.0675703 46.809437 66.296355
    68.939 0.0734425 46.808742 66.86239
    74.925 0.0656452 46.808046 67.484404
    73.144 0.0676406 46.80735 68.167326
    72.548 0.0684213 46.806653 68.918232
    71.167 0.0642223 46.805956 69.745518
    75.153 0.0599261 46.805258 70.657471
    86.44 0.0653101 46.80456 71.666325
    82.587 0.0663573 46.803861 72.78383
    78.757 0.0589695 46.803162 74.026105
    83.486 0.0589122 46.802462 75.412311
    80.488 0.0657462 46.801762 76.962417
    80.385 0.0653101 46.801061 78.703773
    85.35 0.0535093 46.80036 80.663806
    82.783 0.0534599 46.799658 82.877829
    86.97 0.0550004 46.798956 85.386618
    94.417 0.0467697 46.798253 88.231728
    95.372 0.0460498 46.79755 91.466541
    102.383 0.0440797 46.796847 95.142103
    109.395 0.0444523 46.796143 99.320023
    113.249 0.0404681 46.795438 104.066668
    114.007 0.0398405 46.794733 109.441917
    121.835 0.0373549 46.794027 115.517192
    131.152 0.0348073 46.793321 122.344706
    131.399 0.0335686 46.792615 129.975426
    143.026 0.0300364 46.791908 138.438743
    151.956 0.0305959 46.7912 147.709186
    156.555 0.0283132 46.790492 157.720075
    165.486 0.0249807 46.789784 168.28912
    181.982 0.0239182 46.789075 179.126977
    206.491 0.023625 46.788366 189.791361
    205.882 0.0242924 46.787656 199.661905
    215.493 0.0233586 46.786945 208.021061
    229.672 0.0224506 46.786235 214.105656
    232.301 0.0240743 46.785523 217.292953
    241.31 0.0253479 46.784811 217.233723
    225.225 0.0266295 46.784099 213.959272
    217.58 0.0278706 46.783386 207.866986
    213.571 0.0297573 46.782673 199.624734
    198.591 0.0342936 46.781959 189.98943
    180.025 0.035016 46.781245 179.542154
    171.777 0.0365592 46.78053 169.141277
    165.297 0.0390879 46.779815 159.071533
    151.062 0.0420948 46.779099 149.622469
    147.989 0.0422855 46.778383 140.944711
    127.654 0.0449627 46.777667 133.102752
    122.739 0.0453465 46.77695 126.118404
    119.933 0.0474031 46.776232 119.957349
    114.603 0.0481551 46.775514 114.581308
    112.343 0.048925 46.774795 109.929322
    110.401 0.0507036 46.774076 105.936358
    101.789 0.0523166 46.773357 102.546108
    105.484 0.0538826 46.772637 99.69242
    100.806 0.0500478 46.771916 97.321967
    100.278 0.0523406 46.771195 95.380383
    98.694 0.0554677 46.770474 93.819722
    99.527 0.054184 46.769752 92.608318
    98.108 0.0565815 46.76903 91.72065
    97.943 0.0580916 46.768307 91.151675
    91.162 0.0575355 46.767583 90.907933
    84.057 0.0549746 46.76686 91.004791
    94.328 0.0531154 46.766135 91.469416
    97.046 0.0554155 46.76541 92.324322
    91.642 0.0514656 46.764685 93.593311
    100.073 0.0511865 46.763959 95.290786
    96.226 0.050795 46.763233 97.409163
    98.812 0.0535837 46.762507 99.918553
    98.898 0.0531644 46.761779 102.730852
    99.86 0.0560735 46.761052 105.689865
    93.059 0.0561799 46.760324 108.544869
    100.632 0.0569331 46.759595 110.949792
    96.049 0.0500702 46.758866 112.535247
    97.18 0.0525327 46.758136 113.006902
    92.57 0.0518412 46.757406 112.272239
    96.377 0.0588551 46.756676 110.476233
    101.596 0.0591417 46.755945 107.939399
    98.267 0.0596629 46.755213 105.027557
    88.829 0.0656788 46.754481 102.060769
    88.284 0.0585422 46.753749 99.258454
    87.457 0.0631297 46.753016 96.7503
    82.027 0.0648122 46.752283 94.601688
    85.646 0.0642223 46.751549 92.827997
    83.247 0.06743 46.750815 91.441004
    83.333 0.0670811 46.75008 90.387704
    79.253 0.0649444 46.749345 89.654356
[truncated: 1,164,605 more chars]
